# Supplementary material for: Clinical management of children with tic disorder: insights from therapeutic visits in China—a real-world study
Source: Front Pediatr. 2024 Aug 12;12:1360470. doi: 10.3389/fped.2024.1360470 (PMC11345627; doi:10.3389/fped.2024.1360470)
Supplement: Supplementary Table S1 — Number of visits. [file Table1.xlsx]

## Sheet: 合成药分布
Number	Name	Number of visits
1	胡博玮	1
2	刘航铭	1
3	徐璐涵	7
4	ANNA HSIEH	1
5	YAKUB	8
6	YAPUB	1
7	赵文龙	2
8	阿沙孺	3
9	艾宸安	1
10	艾喃博	1
11	艾楠博	56
12	艾劭阳	27
13	安李昊涵	2
14	安雯暄	6
15	安子新	9
16	安梓菲	1
17	白嘉硕	1
18	白锦瑜	1
19	白芮嘉	1
20	白崧炀	2
21	白桐赫	1
22	白轩宇	4
23	白胤熙	2
24	柏梓涵	2
25	班骁	1
26	班艺菲	2
27	薄铭帅	15
28	毕高赫	1
29	毕浩洋	1
30	毕家瑞	1
31	边瑞	8
32	边睿轩	9
33	边硕轩	1
34	边钊	14
35	卞化	1
36	蔡承喜	2
37	蔡明轩	5
38	蔡文淏	6
39	蔡心雨	1
40	蔡颜泽	1
41	蔡宇轩	4
42	蔡镇鸿	9
43	蔡卓奇	2
44	蔡子宸	6
45	曹柏岩	1
46	曹恩久	5
47	曹方瑞	1
48	曹涵瑞	2
49	曹翰文	3
50	曹鹤宁	1
51	曹京京	3
52	曹峻	2
53	曹峻溪	4
54	曹鹏辉	4
55	曹圣林	14
56	曹腾浩	1
57	曹栩祎	25
58	曹一诺	9
59	曹义凡	1
60	曹政荃	1
61	曾劲瑞	1
62	曾令安	1
63	曾令祎	9
64	曾若依	4
65	曾子航	1
66	曾子芸	3
67	柴羿坤	1
68	常炳炎	2
69	常德山	3
70	常昊宇	1
71	常浩泽	6
72	常家鸣	4
73	常钧槊	1
74	常露丹	1
75	常诗函	2
76	晁福宇	22
77	陈柏翰	2
78	陈博涵	1
79	陈昌浩	18
80	陈超超	1
81	陈岱松	6
82	陈方赫	1
83	陈果	1
84	陈泓薪	1
85	陈鸿果	3
86	陈鸿希	1
87	陈绘宇	7
88	陈绘雨	3
89	陈慧杰	1
90	陈吉宁	1
91	陈纪仁	2
92	陈佳琦	14
93	陈建兴	2
94	陈健宇	3
95	陈镜羽	30
96	陈俊翰	19
97	陈俊睿	2
98	陈恺文	1
99	陈可	13
100	陈柳彤	3
101	陈明达	1
102	陈沐岩	3
103	陈泊言	6
104	陈睿凝	2
105	陈思翰	1
106	陈思延	12
107	陈思祎	21
108	陈思宇	25
109	陈泰然	1
110	陈廷佑	1
111	陈文浩	3
112	陈熙木	1
113	陈熙哲	10
114	陈绪	3
115	陈彦锟	8
116	陈彦西	1
117	陈一帆	4
118	陈一鸣	2
119	陈一墨	1
120	陈一诺	15
121	陈宜林	13
122	陈奕聪	6
123	陈奕韩	1
124	陈奕洋	2
125	陈胤廷	1
126	陈宥希	1
127	陈雨然	8
128	陈禹傲	5
129	陈语贺	1
130	陈玉珂	7
131	陈昱衡	14
132	陈钰	1
133	陈裕同	2
134	陈煜洋	2
135	陈约翰	28
136	陈玥涵	4
137	陈韵白	1
138	陈泽予	14
139	陈兆骞	2
140	陈哲瑞	2
141	陈贞莹	1
142	陈治领	1
143	陈致运	2
144	陈壮	1
145	陈子昂	2
146	陈子航	1
147	陈子桐	1
148	陈梓轩	1
149	程渤文	2
150	程果壳	14
151	程浩庭	1
152	程俊伊	1
153	程灵希	3
154	程添乐	1
155	程欣昂	1
156	程雨新	11
157	程钰	6
158	迟浩博	2
159	迟逸翔	2
160	仇淏	1
161	楚紫晗	1
162	丛雨宸	3
163	丛玉锦	4
164	崔博洋	7
165	崔传庸	5
166	崔芳宁	17
167	崔皓天	7
168	崔颢琦	11
169	崔珈铭	1
170	崔家豪	1
171	崔嘉铄	3
172	崔默涵	2
173	崔启乐	1
174	崔书豪	2
175	崔文水	1
176	崔馨予	11
177	崔鑫源	2
178	崔禹皓	2
179	崔元也	1
180	崔云龙	26
181	代多海	9
182	代漪安	2
183	岱钦乌烨	3
184	戴宇轩	1
185	戴政嘉	5
186	单嘉童	4
187	单南贺	12
188	单昕萌	1
189	单怡翔	5
190	单用忱	15
191	单用枕	1
192	单雨菲	2
193	党禹彤	20
194	邓栋峻	1
195	邓景鸿	26
196	邓沛郎	1
197	邓沛朗	10
198	邓书涵	5
199	邓文浩	37
200	邓雅天	2
201	邓宇涵	1
202	邓昀	1
203	翟子墨	1
204	邸相凯	5
205	底文杰	3
206	丁柔远	2
207	丁文程	1
208	丁相鈜	12
209	丁奕川	1
210	丁宇峥	1
211	丁正斌	26
212	丁峙丞	13
213	丁子航	2
214	董嘉诚	3
215	董津宁	7
216	董俊乐	2
217	董马铄	2
218	董其韩	17
219	董卿池	1
220	董释骏	3
221	董帅	1
222	董天泽	10
223	董晔	2
224	董韫溥	4
225	董征	11
226	董知凡	9
227	董志豪	27
228	董致维	5
229	董致維	2
230	董子元	1
231	窦文浩	1
232	窦晞文	2
233	窦妍麟	4
234	窦乙童	1
235	窦艺航	23
236	杜承夏	2
237	杜浩然	12
238	杜竟康	1
239	杜竟瑜	1
240	杜曼琳	1
241	杜尚臻	1
242	杜威连	3
243	杜怡萱	6
244	杜熠泽	2
245	杜雨泽	10
246	杜张墨	1
247	杜镇江	4
248	段博文	17
249	段嘉轩	1
250	段锡瑀	29
251	段智尧	2
252	段卓雅	4
253	额尼日乐	2
254	凡译超	1
255	樊华	1
256	樊若菲	6
257	范博凯	1
258	范富琦	1
259	范浩然	2
260	范浩锐	1
261	范嘉宸	1
262	范嘉屹	3
263	范芃芃	4
264	范师豪	4
265	范煜晗	3
266	方奕博	9
267	方园	10
268	方圆	19
269	方媛	1
270	方梓然	12
271	房宥辰	3
272	费靖涵	11
273	封景	1
274	冯昊楠	4
275	冯泓馨	6
276	冯靖酌	1
277	冯梦铃	1
278	冯努希	3
279	冯帅	10
280	冯炜桐	2
281	冯烨	5
282	冯一超	30
283	冯伊杨	2
284	冯奕凯	2
285	冯远航	1
286	冯越伟	6
287	冯允泽	3
288	付航宇	1
289	付浩辰	4
290	付鸿刚	15
291	付靖菡	6
292	付俊熙	3
293	付武岳	6
294	付一晨	1
295	付英瀚	3
296	付钰涵	2
297	付致宁	2
298	付梓琳	4
299	傅安逸	4
300	傅一辰	1
301	傅一晨	31
302	傅奕茗	2
303	傅梓溢	3
304	高艾	2
305	高昂	23
306	高辰	1
307	高颢桐	1
308	高鹤鸣	44
309	高焕然	22
310	高季辉	12
311	高嘉毅	1
312	高骏腾	4
313	高康博	1
314	高乐言	10
315	高廉杰	4
316	高嫚阳	5
317	高铭涵	12
318	高普泓	1
319	高芑沛	11
320	高然然	13
321	高润驰	4
322	高尚	5
323	高圣函	1
324	高舒瀚	1
325	高荪涵	6
326	高腾飞	1
327	高伟轩	5
328	高文轩	36
329	高鑫泽	2
330	高兴麒	1
331	高秀辉	1
332	高岩楷	4
333	高艺鑫	5
334	高奕博	1
335	高懿	3
336	高子琛	3
337	高子坤	5
338	高子玗	1
339	高梓轩	13
340	高梓轶	19
341	葛蔡紫	1
342	葛峻祎	5
343	耿渤洋	2
344	耿赫岭	36
345	耿靖轩	1
346	耿天佑	7
347	耿一允	7
348	耿子琪	2
349	宫伟棋	1
350	宫梓淇	7
351	龚绍宣	3
352	龚煜	3
353	巩闻轩	1
354	巩依芸	1
355	巩祚领	1
356	勾雨桐	34
357	谷李翱	1
358	顾熙雯	1
359	关茗予	7
360	关越	2
361	郭奥轩	7
362	郭柏成	2
363	郭昌衢	5
364	郭丞彦	48
365	郭东昊	1
366	郭东旭	2
367	郭谷雨	1
368	郭浩田	8
369	郭佳露	27
370	郭家赫	1
371	郭津瑞	1
372	郭隽瑶	1
373	郭俊源	1
374	郭沛霖	21
375	郭瑞彬	1
376	郭绍轩	5
377	郭思彤	2
378	郭天民	1
379	郭桐语	12
380	郭葳	4
381	郭潇元	1
382	郭欣锐	4
383	郭歆玥	1
384	郭鑫芮	4
385	郭续	28
386	郭轩豪	1
387	郭曜诚	5
388	郭一禾	1
389	郭一珈	3
390	郭益铭	17
391	郭宇轩	4
392	郭禹辰	7
393	郭玉凡	5
394	郭育成	4
395	郭昱竹	2
396	郭子熹	1
397	果立鑫	1
398	韩东石	2
399	韩昊阳	5
400	韩昊烨	1
401	韩佳琪	3
402	韩金洋	4
403	韩竣宇	2
404	韩乐	1
405	韩铭砚	1
406	韩沛霖	1
407	韩俏可	2
408	韩尚樾	1
409	韩天野	1
410	韩文杨	13
411	韩歆宇	1
412	韩兴霖	1
413	韩炎朗	3
414	韩宜蒙	17
415	韩易洋	1
416	韩雨轩	23
417	韩禹辰	2
418	韩智程	2
419	韩子辰	2
420	韩梓峰	1
421	韩梓萱	1
422	郝浩谋	9
423	郝清贺	7
424	郝特娇	1
425	郝文博	2
426	郝奕博	19
427	郝翊嘉	11
428	郝雨泽	1
429	郝禹杰	3
430	郝昀初	9
431	郝正阳	2
432	郝正宇	3
433	郝梓萌	2
434	郝梓文	33
435	何恩祎	8
436	何冠儒	1
437	何冠庭	6
438	何浩源	2
439	何嘉奇	21
440	何锦程	2
441	何骏奇	1
442	何铠祥	3
443	何沐林	1
444	何宁馨	17
445	何武征	5
446	何怡澄	1
447	何宜恬	1
448	何昀臻	1
449	何政远	1
450	贺谨言	1
451	贺子洛	8
452	赫梓臣	7
453	洪佳程	3
454	洪乔山	9
455	洪云瀚	37
456	洪泽熹	2
457	侯放	10
458	侯佳芮	6
459	侯锦吾	2
460	侯龙棋	3
461	侯龙桥	4
462	侯梦馨	17
463	侯懿航	3
464	侯震	14
465	侯子珩	10
466	候润成	2
467	胡安泽	2
468	胡博玮	14
469	胡程煜	1
470	胡浩南	6
471	胡皓天	2
472	胡佳航	12
473	胡佳仪	8
474	胡景森	5
475	胡睿	2
476	胡诗涵	3
477	胡素娆	73
478	胡玮博	1
479	胡晓珊	10
480	胡啸	1
481	胡旭红	1
482	胡洋赫	4
483	胡一楠	3
484	胡艺焜	1
485	胡羽佳	7
486	胡雨峰	1
487	胡子月	17
488	胡梓琛	1
489	黄博嵩	5
490	黄琛	2
491	黄河源	12
492	黄景浩	3
493	黄靖卓	1
494	黄漫霓	1
495	黄铭朗	1
496	黄沐阳	2
497	黄泊竣	1
498	黄麒瑞	1
499	黄千骁	1
500	黄思涵	5
501	黄菥然	1
502	黄旭	6
503	黄奕然	14
504	黄子涵	13
505	黄子瞳	19
506	黄梓宸	5
507	黄梓涵	3
508	黄紫依	1
509	霍嘉翔	1
510	霍今	23
511	霍靖雯	1
512	嵇允邹	1
513	吉浩扬	3
514	吉浩杨	2
515	吉英畅	1
516	纪立杰	2
517	纪骁一	4
518	季航宇	21
519	季沚璇	1
520	冀荣钦	1
521	冀盈州	9
522	贾淙雅	16
523	贾俊铭	1
524	贾俊琦	4
525	贾明达	1
526	贾平哲	2
527	贾胜煜	2
528	贾释杰	2
529	贾甜心	2
530	贾禹琛	20
531	贾梓晨	23
532	渐诗文	23
533	姜博涵	2
534	姜佳睿	2
535	姜晋	5
536	姜沛然	15
537	姜晓璇	22
538	姜新洋	4
539	姜雅雯	1
540	姜泽源	1
541	姜智宝	3
542	姜智峰	18
543	蒋东良	8
544	蒋昊霖	1
545	蒋佳希	1
546	蒋经纬	9
547	蒋明辰	1
548	蒋明轩	12
549	蒋沐辰	1
550	蒋文轩	13
551	蒋欣然	2
552	蒋雨恒	4
553	蒋钰乾	4
554	焦久恒	1
555	焦想	45
556	教轩语	5
557	揭浩涵	2
558	解博骁	2
559	解斯涵	48
560	金荷英	1
561	金坚鹏	1
562	金凯宸	1
563	金凯珩	1
564	金旻成	5
565	金旻轩	1
566	金圣恩	1
567	金圣昊	12
568	金泰佑	4
569	金雨彤	1
570	金梓诺	10
571	晋荟霖	1
572	靳佳奇	13
573	靳允赫	2
574	荆行健	1
575	荆奕翔	2
576	荆意雯	6
577	荆钰清	6
578	荆资博	1
579	景天瑞	3
580	鞠树金	7
581	鞠卓雨	1
582	康博宇	1
583	康城玮	20
584	康斯坦丁卢卡	2
585	康熙予	1
586	康鑫园	8
587	康越泽	2
588	康韫瑜	4
589	康梓安	1
590	康梓航	1
591	孔繁华	22
592	孔钶语	4
593	孔令涵	9
594	孔维瑾	2
595	孔心	11
596	孔雪冰	8
597	孔懿安	2
598	寇家洋	2
599	寇嘉洋	16
600	蔻嘉洋	1
601	赖泓霖	1
602	兰子清	1
603	郎浩麟	31
604	雷丁宇	10
605	冷顺心	8
606	李安逸	11
607	李炳康	5
608	李帛翰	8
609	李博涵	1
610	李博阳	1
611	李昌睿	2
612	李朝旭	1
613	李辰兮	1
614	李辰宇	1
615	李晨恺	6
616	李晨涛	8
617	李晨嫣	3
618	李成荫	27
619	李诚扬	7
620	李承泽	1
621	李承志	2
622	李城锦	15
623	李城希	1
624	李晟铎	4
625	李晟赫	1
626	李晟矩	1
627	李晟睿	1
628	李乘鋆	1
629	李铖祎	1
630	李崇宇	7
631	李大为	2
632	李东岳	9
633	李恩铄	1
634	李飞	1
635	李富绅	3
636	李涵云	8
637	李昊辰	9
638	李昊坤	2
639	李昊轩	3
640	李昊羿	2
641	李浩铭	2
642	李浩然	8
643	李浩睿	4
644	李灏涵	6
645	李贺良	22
646	李弘毅	10
647	李厚良	9
648	李纪昀	18
649	李霁腾	3
650	李佳恩	1
651	李佳明	7
652	李佳润	7
653	李佳铄	1
654	李佳阳	1
655	李佳忆	11
656	李佳熠	1
657	李家宇	4
658	李嘉桐	4
659	李嘉迎	3
660	李嘉泽	2
661	李孑奥	1
662	李金轩	1
663	李金泽	1
664	李锦昭	3
665	李京驰	6
666	李京飞	8
667	李婧涵	11
668	李君昊	1
669	李铠辰	20
670	李康乾	2
671	李岢澄	2
672	李克钊	6
673	李坤奇	9
674	李岚清	1
675	李蒙	1
676	李明浩	1
677	李明阳	13
678	李鸣祖	6
679	李铭瀚	11
680	李铭硕	2
681	李铭宇	25
682	李墨	5
683	李默然	4
684	李沐恩	1
685	李沐泽	3
686	李沐钊	10
687	李沐哲	6
688	李牧延	3
689	李念臻	1
690	李庞博	6
691	李沛奇	3
692	李佩璇	9
693	李启明	16
694	李谦同	3
695	李翘楚	1
696	李沁远	3
697	李青林	1
698	李清阳	3
699	李睿	25
700	李睿杰	1
701	李睿轩	1
702	李睿泽	4
703	李若汉	3
704	李若桐	3
705	李尚津	4
706	李尚宇	2
707	李世博	14
708	李世祺	21
709	李思轩	7
710	李思仪	3
711	李松昊	18
712	李松烊	2
713	李唐	1
714	李天昊	36
715	李天麟	7
716	李婉琪	2
717	李维昊	10
718	李炜博	17
719	李文泰	3
720	李仙睿	7
721	李贤烨	1
722	李晓栋	2
723	李晓蒙	1
724	李昕童	2
725	李昕潼	20
726	李昕泽	11
727	李欣禾	30
728	李欣恬	2
729	李欣潼	1
730	李鑫淼	2
731	李鑫岳	1
732	李信蕙	2
733	李学瑞	8
734	李彦成	6
735	李叶帆	2
736	李一南	3
737	李一诺	8
738	李依蒙	3
739	李依诺	3
740	李怡锋	1
741	李宜诺	2
742	李义锋	2
743	李亦麟	3
744	李奕锋	12
745	李奕霖	1
746	李奕然	6
747	李翼程	10
748	李印楠	70
749	李胤潼	8
750	李宇宸	3
751	李宇晨	1
752	李宇瀚	13
753	李宇轩	23
754	李宇泽	4
755	李雨浩	4
756	李雨桐	26
757	李昱辰	3
758	李昱坤	23
759	李煜	1
760	李煜呈	1
761	李原	2
762	李原墨	2
763	李源赫	11
764	李媛茜	1
765	李玥伶	9
766	李赟瀚	4
767	李昀珂	2
768	李允琮	3
769	李择世	2
770	李泽博	1
771	李泽豪	2
772	李泽瀮	2
773	李泽雨	40
774	李兆兴	18
775	李哲文	17
776	李振赫	1
777	李振闻	7
778	李正熙	1
779	李政葵	1
780	李志博	2
781	李志超	8
782	李卓彬	8
783	李卓熹	5
784	李姿润	1
785	李子晨	1
786	李子航	2
787	李子慧	21
788	李子墨	1
789	李梓豪	2
790	李梓瑞	12
791	李梓彤	1
792	李梓骁	2
793	李宗翰	5
794	李宗禧	1
795	李宗轩	3
796	李宗逊	9
797	历方源	2
798	梁宸	2
799	梁宸豪	3
800	梁宸睿	3
801	梁家铭	3
802	梁接瑞	2
803	梁晋玮	1
804	梁石	2
805	梁潇	1
806	梁宇琪	1
807	梁跃腾	2
808	梁泽正	1
809	梁泽政	13
810	梁智宇	2
811	廖栖岳	1
812	廖昱彬	1
813	廖云骥	9
814	林柏函	1
815	林浩远	2
816	林灏	2
817	林红斌	5
818	林鸿斌	2
819	林竞择	1
820	林俊衡	1
821	林铭鸿	2
822	林秋成	9
823	林润峰	4
824	林扇	1
825	林伟翔	3
826	林炜翔	15
827	林修平	1
828	林祎翔	1
829	林遇鹏	1
830	林之源	1
831	林芝源	17
832	林志翔	3
833	林子航	11
834	林子杰	14
835	林子轩	5
836	凌琬越	1
837	刘翱畅	1
838	刘彬宇	1
839	刘秉臻	1
840	刘辰骏	21
841	刘宸辰	1
842	刘承昊	22
843	刘德承	3
844	刘叮叮	2
845	刘东翔	5
846	刘尔开	26
847	刘菲彤	1
848	刘冠锐	1
849	刘函硕	1
850	刘航呈	1
851	刘昊阳	6
852	刘昊泽	14
853	刘浩然	43
854	刘和雨	2
855	刘赫	1
856	刘恒麟	2
857	刘泓博	1
858	刘吉男	1
859	刘佳毅	3
860	刘珈睿	2
861	刘家赫	11
862	刘家铭	5
863	刘家卓	10
864	刘嘉晗	3
865	刘嘉翔	9
866	刘嘉一	38
867	刘建飞	1
868	刘建业	3
869	刘剑飞	11
870	刘健霆	2
871	刘晋阳	3
872	刘晶晶	2
873	刘景诚	1
874	刘景泷	2
875	刘憬璐	1
876	刘璟鸿	1
877	刘暻诚	14
878	刘竞轩	13
879	刘久维	1
880	刘俊赫	1
881	刘俊霄	2
882	刘俊鑫	5
883	刘峻赫	4
884	刘焌略	4
885	刘恺阳	3
886	刘乐康	29
887	刘力博	1
888	刘茂蘅	1
889	刘孟轩	19
890	刘淼	3
891	刘明昊	13
892	刘明鑫	6
893	刘明逸	9
894	刘佩灵	2
895	刘圃源	2
896	刘芊雨	2
897	刘清源	6
898	刘权威	2
899	刘瑞添	30
900	刘睿航	39
901	刘睿恒	1
902	刘润轩	1
903	刘树蓬	3
904	刘朔	9
905	刘思睿	2
906	刘松绪	37
907	刘涛玮	1
908	刘天一	7
909	刘天宇	1
910	刘维灿	2
911	刘伟泽	1
912	刘析哲	1
913	刘晓蒙	18
914	刘晓蒙古	1
915	刘新	4
916	刘馨宇	2
917	刘星宇	3
918	刘旭	19
919	刘轩睿	30
920	刘宣妤	2
921	刘亚文	1
922	刘彦辰	1
923	刘烨坤	5
924	刘一辰	1
925	刘一帆	1
926	刘一阳	2
927	刘伊文	20
928	刘依萌	1
929	刘依然	1
930	刘怡婧	1
931	刘亦钧	2
932	刘奕辰	11
933	刘益铭	18
934	刘益维	1
935	刘燚	35
936	刘英昊	4
937	刘宇轩	26
938	刘羽鹏	1
939	刘羽淇	10
940	刘羽腾	50
941	刘雨欣	5
942	刘禹辰	1
943	刘育新	5
944	刘育卓	8
945	刘煜娴	2
946	刘元熙	1
947	刘远熙	1
948	刘昀睿	1
949	刘耘豪	8
950	刘泽明	2
951	刘泽瑞	10
952	刘哲豪	2
953	刘喆	2
954	刘振奥	1
955	刘铸葆	1
956	刘淄博	3
957	刘子昂	1
958	刘子畅	13
959	刘子涵	16
960	刘子琨	2
961	刘子锟	1
962	刘子墨	1
963	刘子瑞	3
964	刘子萱	2
965	刘子源	8
966	刘梓涵	54
967	刘梓龙	2
968	刘梓煊	1
969	刘紫暄	1
970	刘紫依乐	10
971	龙相涛	11
972	卢浩霆	1
973	卢泓达	1
974	卢佳明	1
975	卢佳玥	7
976	卢镜宇	8
977	卢文达	8
978	卢泽轩	3
979	卢梓言	1
980	陆墨然	3
981	陆书瑶	3
982	陆一	2
983	禄卓临	7
984	路金晖	1
985	路金辉	1
986	栾凯翔	2
987	罗钦文	4
988	罗软文	1
989	罗英耀	2
990	罗梓淇	1
991	骆俊彤	1
992	吕博轩	15
993	吕沣稷	8
994	吕浩成	2
995	吕皓天	6
996	吕灏宇	1
997	吕佳阳	1
998	吕嘉楷	5
999	吕景宇	6
1000	吕明泽	4
1001	吕若兮	1
1002	吕双林	28
1003	吕双森	1
1004	吕思澄	33
1005	吕昀修	7
1006	吕赜栋	1
1007	吕照蕴	3
1008	马晨峰	7
1009	马光远	24
1010	马浩恩	2
1011	马浩洋	2
1012	马佳乐	1
1013	马敬宇	1
1014	马恺浩	12
1015	马铭愿	5
1016	马铭泽	1
1017	马墨憷	1
1018	马沐辰	10
1019	马宁	1
1020	马鹏迪	4
1021	马琪轩	32
1022	马天依	20
1023	马小龙	1
1024	马小然	2
1025	马啸	1
1026	马昕禄	1
1027	马忆晨	2
1028	马英翔	1
1029	马于睿	1
1030	马于骁	3
1031	马子超	13
1032	马子岚	9
1033	马梓逸	2
1034	麦嘉宣	1
1035	满达	11
1036	毛怀浩	4
1037	毛维嘉	5
1038	毛银海	1
1039	卯博元	3
1040	梅景棋	6
1041	梅子濠	2
1042	门琪涵	21
1043	孟凡桥	3
1044	孟浩轩	1
1045	孟令一	3
1046	孟睿博	13
1047	孟宪坤	6
1048	孟昕玥	1
1049	孟烨楠	6
1050	孟奕村	8
1051	孟芝丞	1
1052	孟子佑	1
1053	孟梓晨	1
1054	米蔚泽	2
1055	米胤安	23
1056	米泽博	3
1057	苗海洋	14
1058	苗诺一	1
1059	苗舒晴	1
1060	苗腾	13
1061	苗雨桐	4
1062	苗昱霖	8
1063	闵浩宸	1
1064	明煜焜	27
1065	莫正非	3
1066	牟炫宇	1
1067	牟曜琦	1
1068	穆紫琳	7
1069	倪南风	2
1070	年斐宇	18
1071	年子硕	17
1072	聂嘉珩	1
1073	聂潇一	10
1074	聂新昊	1
1075	聂振浩	1
1076	宁昊梵	5
1077	牛嘉瑞	1
1078	牛瑞	1
1079	牛苏雨	1
1080	牛永屹	34
1081	牛禹程	3
1082	牛正	31
1083	牛政	1
1084	牛政轩	15
1085	牛子明	1
1086	欧阳宗德	4
1087	潘宏	3
1088	潘琳烨	14
1089	潘祾祯	2
1090	潘泊旭	1
1091	潘苇航	2
1092	潘禹坤	13
1093	潘梓睿	10
1094	庞迪升	11
1095	庞昊林	1
1096	庞浩	1
1097	裴芮晗	1
1098	裴熙凡	1
1099	裴宵洋	3
1100	裴筱雅	1
1101	彭红墀	4
1102	彭欣瑜	12
1103	彭英航	1
1104	彭佑霖	6
1105	彭宇轩	1
1106	彭禹衡	18
1107	皮特	1
1108	蒲昊扬	3
1109	朴海洋	15
1110	戚鑫宇	21
1111	戚卓然	9
1112	齐晨光	1
1113	齐俊宇	10
1114	齐美伊	2
1115	齐瑞泽	3
1116	齐政	1
1117	齐紫鉴	1
1118	祁宇恒	1
1119	祁中岳	15
1120	钱恩仪	4
1121	钱恺文	2
1122	钱业森	3
1123	乔丹阳	43
1124	乔佳乐	1
1125	乔彦恺	1
1126	秦浩然	5
1127	秦朗	6
1128	秦睿潆	3
1129	秦施	11
1130	秦熙彤	3
1131	秦羽飞	16
1132	邱鹏	11
1133	邱梓轩	1
1134	曲冠屿	4
1135	曲易辰	1
1136	曲正杰	39
1137	屈锐凯	1
1138	屈锐恺	8
1139	屈锐楷	1
1140	渠肇宇	6
1141	任勃函	4
1142	任搏燊	2
1143	任骀薇	1
1144	任浩泽	5
1145	任千語	8
1146	任尚远	1
1147	任天佑	2
1148	任忆舒	2
1149	任宇宏	3
1150	任志高	19
1151	任智和	18
1152	任子昊	17
1153	任梓裕	1
1154	戎麒皓	1
1155	荣泽华	8
1156	阮馨仪	1
1157	桑浩然	1
1158	桑宇圻	5
1159	桑宇彤	5
1160	沙奥博	1
1161	商宸语	2
1162	上官依杨	1
1163	尚芊羽	1
1164	尚桐旭	2
1165	尚笑	10
1166	尚修源	3
1167	尚紫穆	1
1168	邵硕	1
1169	邵哲熙	1
1170	邵子轩	3
1171	邵子钊	25
1172	佘益	2
1173	申成昊	11
1174	申浩辰	4
1175	申沫涵	2
1176	沈楚然	2
1177	沈冠宇	11
1178	沈敬宇	2
1179	沈岐山	4
1180	沈歧山	3
1181	沈芮均	59
1182	沈熠安	1
1183	沈熠潼	1
1184	沈杍澄	1
1185	胜夏	7
1186	盛岩	3
1187	师巍宁	14
1188	施闳展	4
1189	施杰	1
1190	石冰予	10
1191	石航	2
1192	石家鸣	4
1193	石峻翔	1
1194	石锴楠	8
1195	石脉	2
1196	石烁	1
1197	石瑛	5
1198	石雨桐	6
1199	石政阳	2
1200	石子健	3
1201	时健铭	2
1202	史博晗	10
1203	史博文	1
1204	史佳浩	1
1205	史新博	2
1206	史优杨	32
1207	史雨荷	9
1208	舒林风	1
1209	舒千赫	13
1210	舒诗然	1
1211	舒适	24
1212	司徒睿朴	2
1213	宋超凡	1
1214	宋春泽	1
1215	宋词	11
1216	宋汉宇	6
1217	宋昊蒙	3
1218	宋浩然	3
1219	宋浩宇	3
1220	宋佳盈	5
1221	宋剑桥	9
1222	宋少童	7
1223	宋天翊	1
1224	宋文雨	2
1225	宋星宁	5
1226	宋一诺	1
1227	宋宇震	1
1228	宋雨轩	55
1229	宋阅暄	1
1230	宋昀泽	2
1231	宋祉庚	1
1232	宋治贤	1
1233	苏畅	23
1234	苏冠语	4
1235	苏卉瑄	1
1236	苏家乐	2
1237	苏墨涵	2
1238	苏庆熙	1
1239	苏相如	7
1240	苏轩磊	3
1241	苏一耕	12
1242	苏奕歌	5
1243	苏逸宸	1
1244	苏意程	5
1245	苏永珂	4
1246	苏永柯	9
1247	苏泽钰	17
1248	苏兆瑜	7
1249	苏子安	1
1250	苏梓怡	3
1251	宿恩泽	12
1252	粟璇黎	1
1253	孙博优	18
1254	孙晨	3
1255	孙丞浡	1
1256	孙梒硕	26
1257	孙好好	17
1258	孙浩鸣	2
1259	孙浩然	2
1260	孙鸿泽	1
1261	孙厚泽	27
1262	孙佳栋	5
1263	孙佳豪	3
1264	孙嘉晨	1
1265	孙嘉檀	7
1266	孙锦鹤	1
1267	孙静仪	16
1268	孙俊博	18
1269	孙可凡	1
1270	孙镭	6
1271	孙墨晗	6
1272	孙秋轶	2
1273	孙柔柔	1
1274	孙瑞成	1
1275	孙瑞森	1
1276	孙瑞阳	5
1277	孙睿	1
1278	孙飔维	1
1279	孙桐	1
1280	孙铜	10
1281	孙唯宸	8
1282	孙文静	1
1283	孙祥钧	27
1284	孙小溪	1
1285	孙一洋	1
1286	孙依然	4
1287	孙祎晨	6
1288	孙祎泽	18
1289	孙艺航	25
1290	孙艺洋	4
1291	孙易辰	1
1292	孙奕然	1
1293	孙翌皓	1
1294	孙悠蕾	3
1295	孙瑜帅	3
1296	孙与培	3
1297	孙宇达	12
1298	孙宇航	4
1299	孙宇桐	1
1300	孙雨达	1
1301	孙禹超	6
1302	孙跃宸	7
1303	孙韵涵	1
1304	孙瞻	1
1305	孙正昊	3
1306	孙梓祥	9
1307	谭海铭	8
1308	谭皓庭	1
1309	谭凯阳	1
1310	谭睦琳	4
1311	谭诺涵	9
1312	谭齐泽林	31
1313	谭亦宁	4
1314	谭臻琪	4
1315	谭智宸	1
1316	汤丛语	2
1317	汤芊芊	11
1318	汤仁浩	1
1319	汤子林	1
1320	唐保玺	1
1321	唐彬皓	3
1322	唐昊铭	4
1323	唐赫	2
1324	唐弘涛	1
1325	唐洪泽	2
1326	唐琪	12
1327	唐修齐	13
1328	唐一博	56
1329	唐逸飞	1
1330	唐越	13
1331	唐泽轩	1
1332	唐正瀚	1
1333	唐子涵	7
1334	陶鼎琨	3
1335	陶佳睿	1
1336	陶骏熙	1
1337	陶梦蕊	1
1338	陶朴馨	2
1339	陶永曦	2
1340	滕大睿	2
1341	滕润熙	3
1342	滕夕	1
1343	滕鑫泽	13
1344	田海川	12
1345	田韩朗	3
1346	田航	8
1347	田昊伦	11
1348	田嘉瑞	1
1349	田乐淇	7
1350	田麦纶	2
1351	田青	1
1352	田小可	1
1353	田薪何	1
1354	田雨嘉	1
1355	田则然	2
1356	田子润	1
1357	童奕森	1
1358	宛佳旺	5
1359	汪福宽	1
1360	汪桂鑫	8
1361	汪后生	1
1362	汪佳齐	3
1363	汪敬翔	1
1364	汪乐伊	2
1365	汪品屹	1
1366	汪彤	4
1367	汪郅峰	2
1368	王安国	1
1369	王奥然	4
1370	王北辰	1
1371	王贝尔	6
1372	王彬涛	10
1373	王炳楠	13
1374	王博文	5
1375	王博洋	9
1376	王博宇	2
1377	王畅	17
1378	王潮	3
1379	王辰昊	32
1380	王辰轩	9
1381	王宸阳	5
1382	王成皓	2
1383	王晟睿	2
1384	王晟骁	17
1385	王晟懿	2
1386	王崇恩	2
1387	王大永	4
1388	王大勇	2
1389	王鼎轩	2
1390	王恩泽	3
1391	王芳烨	1
1392	王福宽	32
1393	王冠晰	1
1394	王浩鑫	15
1395	王浩宇	7
1396	王颢然	1
1397	王赫男	23
1398	王泓毅	1
1399	王厚景	11
1400	王华楚	5
1401	王际翔	5
1402	王佳明	1
1403	王佳庆	4
1404	王家宁	1
1405	王嘉浩	14
1406	王嘉乐	3
1407	王嘉威	5
1408	王嘉星	15
1409	王嘉阳	14
1410	王嘉毅	1
1411	王嘉瑀	33
1412	王嘉祚	5
1413	王金楠	10
1414	王经纬	8
1415	王景轩	5
1416	王竞卓	2
1417	王婧佳	2
1418	王婧雯	1
1419	王靖博	5
1420	王镜木	2
1421	王君楠	2
1422	王俊恺	1
1423	王俊淇	5
1424	王俊元	4
1425	王骏峰	1
1426	王开朗	1
1427	王凯旋	10
1428	王凱	19
1429	王柯雨	22
1430	王可心	1
1431	王可馨	4
1432	王坤伦	1
1433	王乐柔	1
1434	王灵肃	11
1435	王梦妮	1
1436	王梦尧	1
1437	王淼淼	9
1438	王鸣镝	2
1439	王铭泽	3
1440	王镆诗涵	1
1441	王慕溪	1
1442	王鹏皓	22
1443	王鹏钦	1
1444	王鹏宇	1
1445	王琦	1
1446	王琦悦	7
1447	王麒恺	6
1448	王启钧	1
1449	王芊依	2
1450	王乾兴	3
1451	王清远	7
1452	王庆文	1
1453	王秋彤	22
1454	王权羽	10
1455	王泉钧	6
1456	王泉清	3
1457	王瑞楷	37
1458	王瑞欣	33
1459	王睿轩	40
1460	王润森	1
1461	王润一	13
1462	王若鸿	18
1463	王尚芸	1
1464	王劭哲	5
1465	王圣翔	2
1466	王诗桐	1
1467	王帅	23
1468	王烁然	3
1469	王硕	3
1470	王思博	2
1471	王思涵	3
1472	王思琪	13
1473	王思桐	27
1474	王思智	9
1475	王苏日利格	1
1476	王腾霄	1
1477	王天佑	2
1478	王天宇	19
1479	王亭婷	3
1480	王伟辰	1
1481	王卫	3
1482	王蔚芸	2
1483	王魏梓旭	1
1484	王文涛	1
1485	王希睿	1
1486	王希炜	4
1487	王希泽	5
1488	王锡宇	30
1489	王熙涵	6
1490	王熙冉	8
1491	王熙尧	1
1492	王曦豪	1
1493	王湘祎	1
1494	王晓雨	28
1495	王笑涵	21
1496	王心蕾	1
1497	王心怡	24
1498	王欣妍	4
1499	王鑫	2
1500	王鑫泽	1
1501	王秀岩	4
1502	王煦阳	2
1503	王选为	3
1504	王雅哲	2
1505	王言旭	1
1506	王炎堃	2
1507	王尧	11
1508	王耀锐	2
1509	王一冰	13
1510	王一博	1
1511	王一臣	1
1512	王一迪	1
1513	王一涵	2
1514	王一华	1
1515	王一龙	7
1516	王一睿	6
1517	王一翔	11
1518	王怡翔	2
1519	王艺清	1
1520	王艺桐	7
1521	王艺泽	1
1522	王译晗	1
1523	王奕涵	6
1524	王奕善	1
1525	王羿博	22
1526	王翌鸥	16
1527	王映皓	9
1528	王永泽	9
1529	王泳棋	11
1530	王勇博	1
1531	王佑暄	1
1532	王宥薪	3
1533	王俞然	25
1534	王宇航	10
1535	王宇豪	12
1536	王宇谦	52
1537	王禹皓	20
1538	王禹锡	1
1539	王语祺	2
1540	王玉渊	3
1541	王钰	1
1542	王钰博	2
1543	王钰馨	17
1544	王煜涵	6
1545	王元	1
1546	王元享	1
1547	王玥涵	2
1548	王岳珩	2
1549	王悦嘉	1
1550	王悦尧	1
1551	王云轩	3
1552	王蕴喆	5
1553	王赞宸	1
1554	王泽	1
1555	王泽皓	3
1556	王泽钧	1
1557	王泽萱	3
1558	王昭程	1
1559	王之彤	3
1560	王芝彤	2
1561	王知微	2
1562	王治纯	1
1563	王治淳	11
1564	王智博	1
1565	王子	18
1566	王子安	1
1567	王子辰	1
1568	王子晨	6
1569	王子铖	3
1570	王子初	2
1571	王子豪	16
1572	王子赫	2
1573	王子寰	2
1574	王子嘉	2
1575	王子鑫	25
1576	王子轩	3
1577	王子一	1
1578	王耔樾	7
1579	王梓帆	2
1580	王梓涵	3
1581	王梓豪	4
1582	王梓琳	1
1583	王梓茗	2
1584	王梓慕	6
1585	王梓宁	4
1586	王梓祺	24
1587	王梓晴	2
1588	王梓瑞	3
1589	王梓佟	1
1590	王梓桐	6
1591	王梓贤	5
1592	王梓霄	1
1593	王梓旭	13
1594	王梓轩	1
1595	王梓言	1
1596	王梓亦	1
1597	王紫东来	1
1598	韦钧杨	18
1599	隗铭宇	28
1600	魏成悦	6
1601	魏荣彬	5
1602	魏诗宸	1
1603	魏琰哲	2
1604	魏子俊	2
1605	温高宇田	9
1606	温佳星	1
1607	温佳兴	12
1608	温家硕	1
1609	温家烨	9
1610	温志奇	1
1611	闻苏涵	1
1612	翁修齐	5
1613	吴诚浩	1
1614	吴城昊	1
1615	吴城浩	24
1616	吴凡	10
1617	吴冠怡	12
1618	吴昊喆	5
1619	吴鸿浩	5
1620	吴林坤	14
1621	吴茂平	1
1622	吴梦潼	62
1623	吴瑞涵	9
1624	吴尚恩	1
1625	吴少亨	1
1626	吴思宁	1
1627	吴思言	3
1628	吴宛格	5
1629	吴威赫	1
1630	吴谢宇諆	6
1631	吴谢宇其	1
1632	吴谢宇琪	1
1633	吴新昕	4
1634	吴宜杰	2
1635	吴宜骏	1
1636	吴颐琛	3
1637	吴屹凡	1
1638	吴易宸	7
1639	吴奕伯	10
1640	吴隐奇	1
1641	吴悠	1
1642	吴予涵	28
1643	吴雨晨	5
1644	吴雨蒙	1
1645	吴雨轩	3
1646	吴俣润	1
1647	吴语歆	2
1648	吴泽玺	20
1649	吴正平	4
1650	吴智浩	11
1651	吴茁	7
1652	吴卓轩	2
1653	吴梓宵	4
1654	武琦焜	1
1655	武天路	1
1656	武希红	1
1657	武鑫然	9
1658	武怡帆	5
1659	武哲	1
1660	武子皓	1
1661	息灿宇	3
1662	夏思源	4
1663	夏宇涛	2
1664	夏雨涛	3
1665	夏子轩	15
1666	相嘉烨	1
1667	向羽	2
1668	项璟祎	1
1669	项子逸	7
1670	肖程元	1
1671	肖霁航	3
1672	肖佳林	1
1673	肖杰华	13
1674	肖敬轩	1
1675	肖沐坤	4
1676	肖彭辉	11
1677	肖若男	1
1678	肖雅鑫	6
1679	肖旸一祎	1
1680	肖亦格	1
1681	谢恩泽	8
1682	谢刚	1
1683	谢瑾瑜	1
1684	谢明轩	3
1685	谢沛伦	1
1686	谢彭北	6
1687	谢一鸣	5
1688	信禹	4
1689	邢博瀚	1
1690	邢静姝	1
1691	邢梓濠	1
1692	熊彦焜	5
1693	熊熠	3
1694	熊子菲	18
1695	徐博文	1
1696	徐博宇	1
1697	徐畅	1
1698	徐晨鹤	1
1699	徐驰	3
1700	徐楚轩	1
1701	徐国涵	2
1702	徐浩斌	3
1703	徐浩冉	1
1704	徐浩童	1
1705	徐浩轩	12
1706	徐红旭	1
1707	徐宏旭	6
1708	徐辉祺	1
1709	徐珈锐	5
1710	徐璐涵	20
1711	徐诺一	1
1712	徐启宸	1
1713	徐瑞林	9
1714	徐若森	1
1715	徐绍宸	2
1716	徐圣哲	1
1717	徐世杰	3
1718	徐小然	7
1719	徐欣然	4
1720	徐杨一	19
1721	徐以诺	1
1722	徐子焜	39
1723	徐梓航	11
1724	徐梓跃	1
1725	徐紫轩	3
1726	许爱萌	2
1727	许宸榕	7
1728	许多多	3
1729	许皓博	3
1730	许家铭	7
1731	许家硕	3
1732	许甲申	2
1733	许苗苗	1
1734	许思翔	21
1735	许逸轩	2
1736	许岳阳	21
1737	许哲源	4
1738	许倬宁	1
1739	薛焙文	1
1740	薛博阳	6
1741	薛沛文	1
1742	薛宇沛	12
1743	薛雨泽	6
1744	薛元朋	16
1745	薛元鹏	3
1746	薛子轩	1
1747	闫博森	19
1748	闫宸	1
1749	闫德曦	3
1750	闫墩	4
1751	闫广大	2
1752	闫涵	3
1753	闫航飞	20
1754	闫锦鹏	1
1755	闫乐清	1
1756	闫圣哲	3
1757	闫世博	1
1758	闫文博	2
1759	闫钇圻	2
1760	闫宇辰	7
1761	闫泽同	9
1762	闫泽西	2
1763	闫子豪	2
1764	闫子苗	1
1765	闫梓桓	7
1766	晏铖汐	1
1767	杨博轩	22
1768	杨朝云	6
1769	杨晨	1
1770	杨福瀚	2
1771	杨光淇	4
1772	杨涵童	8
1773	杨翰林	2
1774	杨翰哲	1
1775	杨昊辰	5
1776	杨浩楠	1
1777	杨皓程	1
1778	杨皓森	11
1779	杨贺翔	2
1780	杨华琛	11
1781	杨惠雯	2
1782	杨佳怡	1
1783	杨家渤蓄	2
1784	杨嘉伟	2
1785	杨晋赫	5
1786	杨婧涵	7
1787	杨靖涵	2
1788	杨靖翕	1
1789	杨竣宇	2
1790	杨铠源	1
1791	杨立宇	12
1792	杨亮超	36
1793	杨路涵	2
1794	杨明	3
1795	杨明翰	2
1796	杨明宇	20
1797	杨沐璠	12
1798	杨蓬辉	16
1799	杨汭琳	1
1800	杨汭霖	14
1801	杨舜程	7
1802	杨斯丞	2
1803	杨维德	1
1804	杨晞苒	2
1805	杨潇迪	6
1806	杨筱魁	1
1807	杨欣雨	3
1808	杨曜泽	3
1809	杨一南	8
1810	杨艺森	3
1811	杨溢辰	1
1812	杨毅宸	1
1813	杨予心	4
1814	杨泽鹏	20
1815	杨振懿	1
1816	杨镇宁	1
1817	杨志恒	3
1818	杨志轩	1
1819	杨治坤	5
1820	杨仲秋	14
1821	杨仲泽	16
1822	杨州牧	18
1823	杨竹青	4
1824	杨子墨	12
1825	杨子勤	1
1826	杨梓镮	2
1827	杨紫姝	5
1828	杨棕斐	8
1829	姚广霖	1
1830	姚天瑀	2
1831	姚伟佳	13
1832	姚宇辰	3
1833	姚雨漠	2
1834	姚致远	9
1835	叶佳伟	2
1836	叶晋嘉	1
1837	叶凯	4
1838	叶宇	1
1839	叶宇朋	1
1840	叶宇鹏	35
1841	伊炳旭	14
1842	易怀睿	2
1843	易相辰	6
1844	阴俊如	1
1845	殷晨睿	1
1846	殷晟睿	1
1847	殷乐林	2
1848	殷梓恒	4
1849	殷梓璇	2
1850	尹从晋	28
1851	尹浩源	2
1852	尹靖尧	3
1853	尹诗涵	3
1854	尹玉霖	5
1855	应尚裕	6
1856	应实	9
1857	雍先淇	3
1858	尤敬淳	1
1859	由銘泽	1
1860	游成果	6
1861	于瑷铭	1
1862	于博轩	23
1863	于恩浩	1
1864	于芳晨	6
1865	于瀚博	2
1866	于赫元	1
1867	于峻	2
1868	于沐岩	1
1869	于沛辰	1
1870	于思涵	3
1871	于嵩冉	2
1872	于欣言	1
1873	于悦	12
1874	于梓萱	4
1875	于紫奕	1
1876	余承鸿	5
1877	余珈铭	1
1878	余快	4
1879	禹鹏禄	8
1880	郁青和	1
1881	袁弘毅	2
1882	袁郎	1
1883	袁朗	3
1884	袁若愚	5
1885	袁子浩	2
1886	原畅	7
1887	原硕	14
1888	岳建宇	1
1889	岳天乐	3
1890	岳卓锋	1
1891	臧伯昊	1
1892	臧坤	1
1893	臧亦琳	5
1894	臧子翔	5
1895	臧梓翔	1
1896	战禹含	14
1897	张傲天	1
1898	张伯平	23
1899	张博	31
1900	张博涵	4
1901	张博淼	5
1902	张博为	1
1903	张博文	7
1904	张博宇	3
1905	张渤嵩	3
1906	张朝轩	1
1907	张宸浩	1
1908	张成龙	2
1909	张晟睿	1
1910	张楚峰	3
1911	张楚涵	1
1912	张楚妍	1
1913	张淳汐	1
1914	张达亦	1
1915	张大康	1
1916	张德尧	9
1917	张恩齐	4
1918	张恩笑	2
1919	张枫溆	2
1920	张恭衡	11
1921	张贯航	3
1922	张海瑄	6
1923	张海洋	2
1924	张涵	5
1925	张涵哲	1
1926	张瀚宸	2
1927	张航	24
1928	张昊	6
1929	张昊琛	5
1930	张昊童	5
1931	张昊旸	1
1932	张浩然	20
1933	张淏	11
1934	张淏天	1
1935	张皓宇	2
1936	张禾宜	1
1937	张贺燃	1
1938	张恒睿	1
1939	张恒毅	1
1940	张恒钰	16
1941	张洪林	3
1942	张洪瑞	8
1943	张洪睿	3
1944	张桓宇	6
1945	张惠雯	15
1946	张珈睿	1
1947	张家萌	4
1948	张家鸣	2
1949	张家铭	14
1950	张家瑞	13
1951	张家澍	2
1952	张嘉鹏	10
1953	张鉴朔	6
1954	张金龙	4
1955	张金鹏	3
1956	张津源	3
1957	张晋铭	1
1958	张婧萱	2
1959	张敬松	1
1960	张静姝	1
1961	张隽瑶	1
1962	张钧皓	4
1963	张俊昊	19
1964	张俊浩	5
1965	张俊杰	1
1966	张郡朔	2
1967	张峻浦	22
1968	张峻荣	2
1969	张珺尧	1
1970	张竣博	14
1971	张铠铄	2
1972	张珂逸	2
1973	张可佳	14
1974	张立群	16
1975	张林奇	1
1976	张琳泉	1
1977	张琳锡	6
1978	张米林	3
1979	张明天	3
1980	张明泽	2
1981	张铭恺	1
1982	张铭熙	31
1983	张铭源	14
1984	张墨涵	1
1985	张芃骁	13
1986	张骐峰	2
1987	张千一	4
1988	张钦煜	1
1989	张沁萱	32
1990	张荣臻	5
1991	张容溪	1
1992	张锐澎	3
1993	张瑞	3
1994	张瑞霖	1
1995	张瑞敏	1
1996	张睿凡	21
1997	张睿阳	8
1998	张若琳	3
1999	张舒喆	1
[truncated: 307 more rows]
