# Supplementary material for: Clinical management of children with tic disorder: insights from therapeutic visits in China—a real-world study
Source: Front Pediatr. 2024 Aug 12;12:1360470. doi: 10.3389/fped.2024.1360470 (PMC11345627; doi:10.3389/fped.2024.1360470)
Supplement: Supplementary Table S2 — The type and quantity of synthetic drugs. [file Table2.xlsx]

## Sheet: 合成药分布
medicine	category	Number of prescriptions
Lysinositol Vitamin B12 Oral Solution	Vitamins	6358
Benzathine Benzylpenicillin for Injection	Antibiotics	568
Pidotimod Oral Solution	Immunopotentiator	541
Bacterial Lysate Capsules	Immunopotentiator	497
Licorzine Granules	Electrolyte balancing agents	153
Cefuroxime Axetil Tablets	Antibiotics	115
Pemirolast Potassium Eye Drops	Anti-Allergic Drugs (For Ophthalmic Use)	115
Coenzyme Q10 Tablets	Enzymes	60
Tobramycin Eye Drops	Antibiotics (For Ophthalmic Use)	58
Azithromycin Suspension	Antibiotics	45
Vitamin C Effervescent Tablets	Vitamins	44
Calcium Carbonate D3 Tablets	Electrolyte Balancing Agents	33
Erythromycin Eye Ointment	Antibiotics (For Ophthalmic Use)	30
Levofloxacin Eye Drops	Antibiotics (For Ophthalmic Use)	27
Tobramycin and Dexamethasone Eye Drops	Antibiotics (For Ophthalmic Use)	27
Ambroxol Oral Solution	Expectorant	18
Olanzapine Tablets	Antipsychotics	12
Vitamin B2 Tablets	Vitamins	12
Cefixime Granules	Antibiotics	12
Azithromycin Enteric-coated Capsules	Antibiotics	11
Cefaclor for Suspension	Antibiotics	9
Ferric Proteinosuccinate Oral Solution	Anti-Anemic Agents	9
Ibuprofen suspension	Antipyretic and Analgesic Drugs	8
Mupirocin Ointment	Antibiotics	8
Montmorillonite Powder	Antidiarrheals	8
Vitamin C Tablets	Vitamins	7
Loratadine Syrup	Anti-Allergic Drugs	6
Compound Pholcodine Oral Solution	Anti-Allergic Drugs	6
Albendazole Tablets	Antiparasitic	6
Glucalactone Tablets	hepatinica	6
Montelukast Sodium Tablets	Anti-Allergic Drugs	5
Compound Calcium Carbonate Effervescent Granules	Electrolyte Balancing Agents	4
Montelukast Sodium Chewable Tablets	Anti-Allergic Drugs	4
Tobramycin Eye Ointment	Antibiotics (For Ophthalmic Use)	4
Vitamin AD Drops	Vitamins	4
Calcium Carbonate D3 Granules	Electrolyte Balancing Agents	3
Paracetamol Pseudoephedrine Hydrochloride and Dextromethorphan Hydrobromide Tablets	Antipyretic and Analgesic Drugs	3
Calamine Lotion	Drugs for External Use in Dermatology	3
Clonazepam Tablets	Sedative, Hypnotic and Anticonvulsants	2
Sertraline Hydrochloride Tablets	Antipsychotics	2
Budesonide Suspension for Inhalation	Hormones	2
Cetirizine Hydrochloride Tablets	Selective Histamine H1 Receptor Antagonists	2
Cefuroxime Sodium for Injection	Antibiotics	2
Ofloxacin Eye Ointment	Antibiotics (For Ophthalmic Use)	2
Boric Acid Lotion	Drugs for External Use in Dermatology	2
Vitamin AD Drops (> 1)	Vitamins	2
Pediatric Pseudoephedrine Hydrochloride and Dextromethorphan Hydrobromide Drops	Antipyretic and Analgesic Drugs	1
Enema	Laxatives	1
Berberine Hydrochloride Tablets	Antibiotics	1
Mometasone Furoate Nasal Spray	Hormons	1
Ipratropium Bromide Solution for Inhalation	Antiasthmatic Drugs	1
Ketoconazole Lotion	Antifungals	1
Cefixime capsules	Antibiotics	1
Vitamins With Minerals Tablets(29) (Film-Coated)	Vitamins	1
Salbutamol Sulphate Aerosol	Antiasthmatic Drugs	1
Levetiracetam Tablets	Cerebral Metabolic Activator	1
Compound Ipratropium Bromide Solution for Inhalation	Antiasthmatic Drugs	1
Cefdinir Capsules	Antibiotics	1
Aminophenol Pseudomamephen Tablets Ⅱ/ Aminophenamax Tablets	Antipyretic and Analgesic Drugs	1
Vitamin A Soft Capsules	Vitamins	1
Olopatadine Hydrochloride Eye Drops	Antibiotics (For Ophthalmic Use)	1
Mosapride Citrate Tablets	Alimentary Tract Prokinetic Agent	1
Ribavirin Spray	Antiviral Agents	1
Live Combined Bacillus Subtilis and Enterococcus Faecium Granules with Multivitamines	Microecologic Drugs	1
Cefadroxil Tablets	Antibiotics	1
Compound Vitamin B Tablets	Vitamins	1
Vitamin C Injection	Vitamins	1
Ferrous Succinate Tablets	Anti-Anemic Agents	1
Vitamin AD Drops (0-1)	Vitamins	1
Calcium Gluconate Injection	Electrolyte Balancing Agents	1
Sodium Cromoglicate Eye Drops	Antibiotics (For Ophthalmic Use)	1
