# Supplementary material for: Clinical management of children with tic disorder: insights from therapeutic visits in China—a real-world study
Source: Front Pediatr. 2024 Aug 12;12:1360470. doi: 10.3389/fped.2024.1360470 (PMC11345627; doi:10.3389/fped.2024.1360470)
Supplement: Supplementary Table S3 — Target information. [file Table3.xlsx]

## Sheet: Target
Disease target	Drug target	Effect target
SLC6A4	CYP1A1	HMGCR
COMT	HMGCR	SCN5A
HTR2A	ADRB3	ADRA1A
SLITRK1	PTGS2	CHRM1
GRIN2A	SCN5A	SLC6A2
DRD4	F8A1	SLC6A3
HDC	RTP1	ADRA2A
SLC6A3	PM20D2	GRIA2
MECP2	ACP4	IL1B
NRXN1	OXA1L	TNF
BDNF	KSR2	MAOB
GRIN1	Ppp1r18os	SLC6A4
SCN2A	Topbp1-ps1	TRPA1
DRD2	ADRA1A	TRPM8
GTS	ADRB1	ACHE
SCN1A	ADRB2	ESR1
CACNA1A	CHRM1	KCNH2
GRIN2B	SLC6A2	NOS2
SCN9A	SLC6A3	OPRD1
MAOA	Dpml	OPRM1
TPH2	PTGS1	PDE10A
MAPT	Kcnmb4os2	AHR
CNTNAP2	ADRA2A	BAX
FOXP2	GRIA2	IL6
DRD3	IL1B	RELA
CDKL5	TNF	MAP2
SHANK3	DHTKD1	TGFB1
PANK2	MAOB	DRD2
VWF	BCL2	HTR3A
DRD5	CASP3	ICAM1
STXBP1	CASP9	GLUL
CACNA1C	COX10	IL10
SCN8A	POLD1	MMP8
KCNQ2	SLC2A4	CXCL8
TSC2	VEZF1	ESR2
VPS13B	EBAG9	NFKBIA
CBL	NOSTRIN	PLK1
CHD8	Akr1c12	PTEN
APOE	Ptges3-ps	STAT3
PTCHD1	Idd6.3	TGFB2
PTEN	Api5-ps	VEGFA
PCDH19	TP53COR1	CENPL
NLGN4X	SLC6A4	FOS
TH	PLGRKT	IGF1
MTHFR	TRPA1	PPARG
HTR1A	TRPM8	STAT1
SLC2A1	IGHG1	ITGB5
ANKRD11	AOC2	FUS
GABRG2	GSTA1	MAOA
IL6	GSTM1	BDNF
TNF	GSTP1	CHAT
NLGN3	CYP1B1	GAP43
SYNGAP1	PPP3CA	NR3C1
PRODH	ARNTL2
CTNNB1	ISYNA1
CHD2	ACHE
CHRNA4	AR
FMR1	ESR1
MBD5	KCNH2
SLC18A2	NOS2
DRD1	OPCML
FKBP5	OPRD1
PRRT2	OPRM1
LOC102724058	PRSS1
CREBBP	RXRA
LOC110806262	CALM3
VPS13A	PDE10A
FOXG1	Gnf4
SLC6A2	AHR
RAI1	BAX
EHMT1	BCL2L1
GABRA1	CASP8
HIVEP1	RUNX1T1
KCNQ3	CDK2
GRIA2	CDKN1A
GRIK2	HIF1A
SHANK2	IL6
MEF2C	JUN
DBH	RELA
MED12	HERC5
SHOC2	MAP2
ARX	PON1
APC	PRKCA
CDK20	TGFB1
MAPK1	DRD2
DAOA	HTR3A
HCN1	CAT
MAP1B	SDHB
ATP1A3	DIO1
ITGB3	GSTM2
NF1	HAS2
CDH2	ICAM1
PRL	MMP1
DEAF1	PSMD3
GDNF	SELE
COL7A1	ALOXE3
WDR45	Gssos2
TP53	Cox20b
POMC	PTGER3
IMMP2L	PRKCB
CRH	DUOX2
F5	Sod1m
SLC6A1	PGR
SCN1B	GGT5
SNCA	GLUL
GBA	GSTA2
RELN	IL10
ATM	MMP8
IQSEC2	MPO
BRCA2	THEM6
NTNG2	PLB1
IGF1	CXCL8
SCZD1	TCEAL7
LMNA	EIF6
TBXA2R	CCR12P
ACE	Ciaaq1
TP63	ESR2
CNR1	ACLY
GRM7	ALDH3B2
DISC1	BIRC5
NR3C2	AQP3
ITGA2B	BARD1
DLL1	BUB1
ESR1	CAV1
TCF4	CDC25C
HTR3A	CSE1L
SGCE	CSTF1
HMBS	CTNND1
SMARCA2	COCH
DLG3	EMD
TPH1	F2R
NR4A2	GOLGA2
FGFR2	HOXC13
DLG4	INCENP
ATP13A2	LEPR
F2	LIG1
SCZD3	MFAP1
GNAO1	MKI67
GRIA3	MTCP1
HTR2C	NAB1
NTRK2	NELL2
SCZD8	NFKBIA
INS	PLK1
SCZD7	PKIB
PLA2G6	PRPS2
TBX1	PTEN
PRNP	RAD21
SCZD2	RAD51
MIR140	SAFB
APP	TSPAN31
SERPINA1	STAT3
SETD1A	TFF1
HTR1B	TGFB2
TOR1A	TIMP2
SCZD6	UBE2H
ALB	VEGFA
SCZD10	AAAS
GRN	LAGE3
IL1B	RAE1
CHRNA7	CBX4
ERCC6	THOC5
SRCAP	CTNNAL1
KCNA2	CFLAR
ADORA2A	MAGI1
SCN4A	SOCS5
IFNG	MDC1
MAP2K1	KIAA0513
SCN5A	KIAA0586
ADRA2A	RB1CC1
CPT2	ALYREF
OXT	DNAJA2
GP1BB	RXYLT1
NR3C1	NPM3
GRIA4	NEBL
TYR	ARFGEF2
LEP	AHSA1
IL10	PAIP1
KDM6B	POLD3
KCNN2	NUP50
HTT	PGRMC1
MYT1L	RUNDC3A
SLC1A3	CKAP4
PRKN	SLC27A3
NIPBL	TLK2
NRAS	CDC37
PAH	ZNF277
GAMT	NRM
XK	CARD8
OXTR	XPO7
CLN6	ZSWIM8
ZBTB20	NUP205
XBP1	WASHC4
KCNT1	DPY19L1
GABRB3	DNAJC16
TRAPPC9	TTC9
DLGAP3	ELP5
CRP	CARHSP1
NGF	HYPK
SYP	COG4
SLC1A1	LRP10
SMARCA4	BLOC1S6
AKT1	MYCBP
MIR24-1	TMEM230
CLN5	TIMM21
GRIA1	NCAPH2
TBC1D24	IL20
OPRM1	GEMIN4
SNAP25	DYNC1LI1
HLA-DRB1	MRPL37
GABRB2	ANAPC5
GAD1	ANAPC7
HCRT	MTFP1
PSEN1	SELENOT
NRXN3	ARID4B
APOB	RAB24
C9orf72	DDX56
ANK3	FBLIM1
PPP2CA	ZCCHC10
DMD	ELP6
CYP2D6	PTCD3
DEPDC5	PLEKHB2
ZSWIM6	HAUS2
PIK3CA	UBR7
KIT	CENPQ
STAT3	USP40
BCS1L	LIN7C
MTOR	SYNJ2BP
GNB3	CDKN2AIP
SCN10A	LUC7L
CLCN6	C1orf112
SPTAN1	COA1
TGFBR2	TMEM30A
NPY	IFT122
SCN11A	PBK
HECW2	MEPCE
PINK1	CCDC47
GATAD2B	CORO1B
GCH1	KIAA1191
ADORA1	DENND11
SHH	ESYT2
DPP6	TMEM181
NEFL	SHROOM3
SYN2	SRPRB
MAOB	EPS15L1
PVALB	ELMO2
GABRA2	HERPUD2
COL17A1	ZDHHC6
ATXN2	MEAF6
FZD6	CEP85
DNMT1	TMEM237
GHRL	CYREN
LRRK2	ALG8
HTR3B	DCTPP1
TTR	RNF26
PNKD	CENPO
CP	PAGR1
ARNTL	SNRNP25
BCR	HECTD3
FBXL3	IGFLR1
DISC2	THSD4
TBP	SLC35E1
HLA-DQB1	DENND1C
ATP2A2	RMI1
HSPD1	ARHGAP39
PDGFB	NDFIP1
C19orf12	CYB5B
CREB1	COL21A1
PAFAH1B1	BCL2L12
BCHE	RPF2
STX1B	PSMG3
LOC106627981	TMEM107
LOC101927078	SPIRE2
SST	ARHGEF39
HLA-B	AJUBA
SLC1A2	SELENOI
GRM5	GADD45GIP1
ATP1A2	RCCD1
SCN3A	CENPL
CRHR1	LIN52
CTSF	IMP4
DTNBP1	HAUS8
TAF1	TRMT10A
PSAP	SFXN1
NRG1	SAAL1
FGF10	TOE1
LMX1B	TLCD1
KCNB1	SLC25A29
NKX2-1	CANT1
BRAF	NR2C2AP
JMJD1C	TMEM150A
MIR30E	CCDC58
CCK	FAM161B
TARDBP	TMC4
TGFB1	CMTM8
GFAP	AGR3
ZNF804A	DOCK8-AS1
TSPO	C2orf69
PLP1	SKA3
ADRA1A	OARD1
FRAXA	GPATCH11
NLGN1	BCL9L
CLOCK	TMED8
CYP17A1	TEDC1
ARVCF	INO80E
PDYN	CEP57L1
H2AC18	PAXX
SMAD4	FAM149B1
NOS1	IRF2BP2
CHAT	FAM174B
BRCA1	PLPP6
PARK7	TMEM150C
FOS	PHOSPHO2
NOTCH1	ATP5F1B
TLR4	CYP21A2
DDC	FOS
HPRT1	HSD3B1
GSK3B	HSD3B2
TERT	IGF1
RSRC1	LDLR
CCL2	NOS3
FTL	PPARG
ATXN1	SOD2
IL2	STAT1
DNAJC13	VCAM1
CHI3L1	CREG1
CRKL	B4GALT7
HSPG2	PML
ATP7B	MSLN
ROBO3	CHEK2
NRXN2	Cfmq2
TAC1	Mapk6-ps1
MOG	IFNA13
RTN4R	ITGB5
HTR1D	TYRP1
SLITRK5	FUS
KCNMA1	MAOA
S100B	TEP1
EMC10	BDNF
FA2H	CHAT
MIR132	PCYT1A
ISL1	GAP43
PNPO	NR3C1
AADAC
ARID2
DAO
CACNB2
LPL
PRKCD
ADCY5
WNT1
ATXN3
MIR4761
SOX2
MYH6
MIR510
CYP2C19
CACNA1G
APOA1
CXCL8
HADHA
C4A
STAT1
SPR
PCSK9
VEGFA
TTF2
SYN3
TNFRSF1A
RNF135
JARID2
FUS
KCNN3
COASY
CYP11A1
CHMP2B
CAMK2G
GABRD
RBFOX1
BTBD9
GNRH1
GNAL
HIRA
ASH1L
CACNA1H
CAMK2A
F10
OFCC1
GLI2
EGFR
NTF3
NTRK1
CTNND2
PROM1
ACHE
MTTP
SERPINA3
GABBR1
ESR2
CDC42
CALCA
CYP3A4
KCNH2
RIMS2
SLC12A2
OPRD1
GAD2
MIR106B
FN1
PCNT
EPCAM
GRM1
F3
ANKK1
RBM12
NDUFV2
CHRNA2
NTNG1
PPP1R1B
DLGAP1
RAB3GAP1
UFD1
RGS4
SPTBN1
HTR7
MIR206
TACR1
PLA2G4A
IL4
SUFU
KDM4C
GPHN
CHRNB2
DCAF17
RUNX2
MIR29A
MBTPS2
ASTN2
MAD1L1
CNTN6
DISP1
ABCB1
PPT1
GYPE
SFTA3
TMEM240
ERBB4
CAMTA1
GRM3
KCNA1
ADCYAP1
EZH2
GTSCR1
CD40LG
FAAH
ARHGEF9
EIF5A
H19
TMEM132D
DNAJC5
ITGA1
PUF60
SEC24C
PCDH15
SMARCB1
ABAT
SEMA3A
IMPA2
PPARA
NPSR1
GCDH
SOX10
CSMD1
IER3
FAN1
TPP1
ITIH3
MIR9-1
ZIC2
RREB1
VPS13D
SELP
NTRK3
NCAM1
PDE4B
BGLAP
SPP1
PTK7
HTR2B
MYC
VPS13C
RHO
TRPV1
APOL2
TCF7L2
JPH3
BMP4
HSPB1
SH3TC2
CNTN4
ROBO4
CARS1
MIR15A
KNG1
SLC1A4
TG
CYP1A2
CHRM2
SIGMAR1
MIR210
DPYSL5
THPO
NDE1
APOL4
PLAT
MACROD2
EGF
SIX1
LTA
SLC6A5
KCTD17
DEL22Q11.2
PDLIM5
MIR198
ENO2
BCKDHB
SCN3B
GRIK4
PDPN
CETP
KIF11
HMGCR
ELANE
AGO2
NGFR
CIZ1
GRID2
LCAT
TDO2
VLDLR
C4B
DHH
CACNG2
HEPACAM
NFKB1
GRM8
GABRB1
GLUL
GRIN2D
CLTRN
MIR145
CLCN2
HCRTR1
MAG
LGI1
TNFRSF11B
NF2
MAP2
MIR320A
LIMK1
SCT
GAP43
GLUD1
KATNAL2
MIR29C
MMP14
KDELR2
GRIK3
SP4
PDE10A
HADHB
DPYSL2
ATP6V0C
CACNA2D1
CALB1
THAP1
SUMF1
CIT
AQP4
ERBB3
TENT5A
TMLHE
TMEM185A
SALL4
NPAS3
SLC25A22
DPP10
TIMM8A
TRPA1
SLC17A7
TACR3
CNTF
NRGN
HRH3
SCZD12
SCZD13
SCZD14
SCZD11
ICAM1
CHRFAM7A
SLC12A5
ERBB2
ABCG2
IFNA1
SLC6A9
NTS
MBP
NOS1AP
KCNA4
PTGIS
GRIK1
MIR222
CXCR4
NDRG1
GRM2
GAPDH
ARRB2
HTR6
SIM1
FHIT
NRG3
LOX
LMNB1
CCKBR
HOMER1
TNNI3
PSAT1
YWHAH
DLGAP2
CALB2
PICK1
OPRK1
HTR4
CCN2
PNOC
NOTCH4
TNNT2
SMARCE1
MKRN3
CCL5
BMP6
GRIN3B
CYFIP1
CD34
SCN4B
CSF2
VIM
POU1F1
CXCL12
ADGRA3
CTNNA3
CACNB4
CDK5
P4HB
NCAN
CCKAR
MIR30A
VRK2
TGFB2
TNFRSF1B
MIR137
PRICKLE1
KRT5
NFKBIA
SOX4
ZBED1
ADAM10
ALDH1A1
BECN1
BLM
CD44
ECT2
GNA13
HCN4
KCNE1
MAP2K7
NFATC2
NOS2
PPARG
PRKCI
SQSTM1
CD24
TRPM8
BAP1
PIK3CG
APOH
MIR1185-1
ADM
CHRNA5
PRKRA
NDEL1
OLIG2
GRM4
RELA
GRIP1
FYN
PANK1
APOD
AURKC
MDGA1
ATP2C2
MIR203A
ULK4
NRP1
BLOC1S1
PPP2R3B
CNNM2
IL12A
TYW3
HSPA1A
MIR15B
GLI1
MARCKS
MIR107
CACNG5
PTGDS
CHRM1
TOR1AIP2
LAMA1
PTPRT
AGER
PTPRD
ARNT2
SMAD2
HSPA4
SBF1
CPOX
TLR3
GLDC
STAT2
HCRTR2
AKAP17A
CD38
ISG15
GRIK5
IHH
ASMTL
CPLX1
IL6R
AS3MT
FBXO7
SMAD6
MAPK3
CDKN1B
DGCR6
TTPA
DAOA-AS1
SLC18A1
SMO
CHD4
SCN2B
ADCY10
CDH10
NPPB
CXCL10
GABRA6
KRT13
ANO3
HINT1
PANK4
ZNF497
HSPA8
CNP
NEDD4L
CTC1
IRAK1
IDO1
VCX3B
HRH2
KDM6A
PIP4K2A
LINGO1
MLC1
DLG1
CSMD2
PLXNA2
KIF1B
MIR195
KLK3
KCND3
NCS1
CLINT1
CNTN5
ITGA4
SGCA
MIR200B
LARS2
SP1
SLC22A3
SNX27
WNT5A
SLC17A6
KALRN
GPX1
TTBK2
LYN
WASHC2C
DAXX
MIR212
ABCA13
PRPF6
MAPK14
GAST
TNNC1
CALY
APOL1
ERVW-1
PDE11A
BTBD3
DLG2
HRH1
CGA
CPLX2
VPS35
BDNF-AS
IQCK
IGLON5
ZFAND4
EGR1
BACE1
KCTD13
GNB1L
SULT4A1
ADD2
ANPEP
FOLH1
SAR1B
CD274
HSPA5
MDH1
EPAS1
ARC
HOXA10
MSRA
VIPR2
IFNB1
NRTN
MIR26B
THBS2
BRD1
RTN4
IL18R1
NSF
P2RX3
UBE2L3
CSNK2B
GRIN3A
TLR7
FEZ1
LMX1A
TRAF7
BAX
LRRTM1
CTSB
NQO1
MANBA
HTR3C
PLA2G2A
AADAT
CCN6
NAV1
EGR3
ST8SIA2
MIR103A1
TAAR6
DDX58
HTR3E
DLK1
TSNAX
IRF3
F2RL1
LAMA5
ITGB1
AMPH
YWHAQ
RNASE3
SLC32A1
DCLK1
CSRNP3
GRID1
IL17F
MEGF10
GDF15
IGHE
PCDH10
CXCR2
LSAMP
POSTN
SRR
ACP1
PLA2G1B
MIRLET7C
TAF13
MOBP
KLRK1
PPP1R9B
DVL1
LPP
NPFF
CNTN1
KNOP1
CHUK
TNFSF10
BDKRB2
MIR30B
CHL1
TRAF3IP2-AS1
HPCA
PLEKHG4
MIAT
IBSP
NECTIN1
THY1
GNA14
AHR
H4C14
GTPBP2
NR4A1
CXCL1
PPP3CC
PSD4
PKM
MIR424
TSNAX-DISC1
GRIN2C
CST6
CDKN3
EFHC1
GPR78
CD33
MIR183
FZD3
SCA25
NFKBIL1
CKM
GLS
BIRC6
TNC
POU5F1
SOD3
SNCG
NTSR1
ATP5F1E
ZDHHC8
NEAT1
MICB
VEGFC
SELENBP1
MMP8
CCN1
QKI
CD1A
ITGA6
APOC2
SEPTIN5
SDC1
CHRM5
KRT19
CXCL11
EIF2S3
ANGPTL3
GSK3A
NQO2
MTDH
KCTD12
TAS2R38
PSMA1
TOP3B
KCNN1
BDKRB1
KMO
RPS6KA1
SOX18
SLC8A1
PARD3B
RXRB
CGB5
PANK3
YBX1
AICDA
SCARNA6
SYNGR1
TRO
FAM71E1
TOR1B
TACSTD2
TJP1
OTOA
PPP1R13B
LEF1
TTBK1
KEL
SNX13
GPR55
FOXD3
BMI1
KIAA1586
PTPRM
NEK2
PHF1
ZFHX4
TAF2
CNIH2
TRPC4
MAP6
MYO16
MIR30D
IVNS1ABP
MIR20B
CD209
GPR153
GMNN
TSGA10
SNORA54
PLK1
FZD7
HLA-DRA
CD47
CDC42SE2
TSG101
TDRD3
SND1
NCBP1
HIRIP3
NPR1
DHRS11
WDR7
ODAPH
GNL3
AHI1-DT
ID1
TBC1D15
HAR1A
CHGB
SCD
SCNM1
NANOG
C4B_2
PTPN6
AURKB
LY6G6F
ATP9A
KDM2B
KYAT1
ARFGAP1
CLSTN1
WWC1
UHMK1
HAR1B
PRMT1
UCN2
SIRT4
SPCS1
NRP2
CLEC1B
TAF1L
CHN2
PCDH17
MAGOHB
ARFGAP3
CSK
GBA3
MIR494
MAPKAPK2
KCNJ3
CNIH1
CCN3
ST8SIA4
TXNL1
SPATA13
LARS2-AS1
KCNB2
MAGOH
PRR11
CDC20
MIR346
RGS10
CNIH3
MAPK6
RICTOR
METTL14
LINC01122
ZNF331
TOP2A
MAVS
MYCBP2
WDR5
CTSS
ITGAV
G3BP2
ABTB2
ID4
CDIP1
NKAIN3
ITGB5
SCN7A
NCBP2
TIMM17A
NBPF3
MRPL3
DLG2-AS1
NUMB
ZNF597
TWSG1
LOC105373170
NMBR
P2RY2
NOL11
CENPL
LRRC2-AS1
ACOD1
RELB
CLEC4M
TCIM
LIMK2
MTA1
CYLC2
FUT4
MIR215
LACTB
CELSR3
FECHP1
ANKRD18A
FAM201A
BTF3P11
MIR3194
MIR4795
PDCD6IP
HLF
IFIT2
FUT9
