# Supplementary material for: Clinical management of children with tic disorder: insights from therapeutic visits in China—a real-world study
Source: Front Pediatr. 2024 Aug 12;12:1360470. doi: 10.3389/fped.2024.1360470 (PMC11345627; doi:10.3389/fped.2024.1360470)
Supplement: Supplementary Data Sheet 1 — The important association rules of the prescriptions of the tic disorder were obtained using the Apriori algorithm. [file Datasheet1.xlsx]

## Sheet: Rules
rules	support	confidence	coverage	lift	count
{Lycopodii Herba (ShenJinCao)} => {Acori Tatarinowii Rhizoma (ShiChangPu)}	0.412441	0.835565	0.493607	1.39164	5742
{Lycopodii Herba (ShenJinCao)} => {Ramulus Uncariae cum Uncis (GouTeng)}	0.424939	0.860885	0.493607	1.34409	5916
{Lycopodii Herba (ShenJinCao)} => {Puerariae Lobatae Radix (GeGen)}	0.459704	0.931315	0.493607	1.36511	6400
{Lycopodii Herba (ShenJinCao)} => {Saposhnikoviae Radix (FangFeng)}	0.446344	0.904249	0.493607	1.21363	6214
{Pinelliae Rhizoma (BanXia)} => {Lycopodii Herba (ShenJinCao)}	0.408131	0.80493	0.507039	1.5684	5682
{Lycopodii Herba (ShenJinCao)} => {Pinelliae Rhizoma (BanXia)}	0.408131	0.795241	0.513216	1.5684	5682
{Pinelliae Rhizoma (BanXia)} => {Citri Reticulatae Pericarpium (ChenPi)}	0.499138	0.984417	0.507039	1.67995	6949
{Citri Reticulatae Pericarpium (ChenPi)} => {Pinelliae Rhizoma (BanXia)}	0.499138	0.851802	0.585979	1.67995	6949
{Pinelliae Rhizoma (BanXia)} => {Acori Tatarinowii Rhizoma (ShiChangPu)}	0.40454	0.797847	0.507039	1.32882	5632
{Pinelliae Rhizoma (BanXia)} => {Puerariae Lobatae Radix (GeGen)}	0.418546	0.825471	0.507039	1.20996	5827
{Pinelliae Rhizoma (BanXia)} => {Saposhnikoviae Radix (FangFeng)}	0.418187	0.824763	0.507039	1.10695	5822
{Lycopodii Herba (ShenJinCao)} => {Citri Reticulatae Pericarpium (ChenPi)}	0.446128	0.869279	0.513216	1.48346	6211
{Citri Reticulatae Pericarpium (ChenPi)} => {Lycopodii Herba (ShenJinCao)}	0.446128	0.761339	0.585979	1.48346	6211
{Lycopodii Herba (ShenJinCao)} => {Puerariae Lobatae Radix (GeGen)}	0.406407	0.791882	0.513216	1.16073	5658
{Lycopodii Herba (ShenJinCao)} => {Saposhnikoviae Radix (FangFeng)}	0.404037	0.787264	0.513216	1.05662	5625
{Chuanxiong Rhizoma (ChuanXiong)} => {Acori Tatarinowii Rhizoma (ShiChangPu)}	0.412441	0.787222	0.523919	1.31113	5742
{Chuanxiong Rhizoma (ChuanXiong)} => {Ramulus Uncariae cum Uncis (GouTeng)}	0.414667	0.791472	0.523919	1.23572	5773
{Chuanxiong Rhizoma (ChuanXiong)} => {Puerariae Lobatae Radix (GeGen)}	0.445123	0.849602	0.523919	1.24533	6197
{Chuanxiong Rhizoma (ChuanXiong)} => {Saposhnikoviae Radix (FangFeng)}	0.48901	0.93337	0.523919	1.25271	6808
{Euricauli Flos (GuJingCao)} => {Citri Reticulatae Pericarpium (ChenPi)}	0.410932	0.782841	0.524925	1.33595	5721
{Citri Reticulatae Pericarpium (ChenPi)} => {Euricauli Flos (GuJingCao)}	0.410932	0.701275	0.585979	1.33595	5721
{Euricauli Flos (GuJingCao)} => {Acori Tatarinowii Rhizoma (ShiChangPu)}	0.426878	0.813218	0.524925	1.35442	5943
{Acori Tatarinowii Rhizoma (ShiChangPu)} => {Euricauli Flos (GuJingCao)}	0.426878	0.71097	0.600417	1.35442	5943
{Euricauli Flos (GuJingCao)} => {Ramulus Uncariae cum Uncis (GouTeng)}	0.450941	0.859059	0.524925	1.34124	6278
{Ramulus Uncariae cum Uncis (GouTeng)} => {Euricauli Flos (GuJingCao)}	0.450941	0.704048	0.640497	1.34124	6278
{Euricauli Flos (GuJingCao)} => {Puerariae Lobatae Radix (GeGen)}	0.470909	0.897099	0.524925	1.31495	6556
{Euricauli Flos (GuJingCao)} => {Saposhnikoviae Radix (FangFeng)}	0.473926	0.902846	0.524925	1.21174	6598
{Scorpio (QuanXie)} => {Puerariae Lobatae Radix (GeGen)}	0.400302	0.728973	0.549131	1.06852	5573
{Scorpio (QuanXie)} => {Saposhnikoviae Radix (FangFeng)}	0.440023	0.801308	0.549131	1.07547	6126
{Citri Reticulatae Pericarpium (ChenPi)} => {Acori Tatarinowii Rhizoma (ShiChangPu)}	0.462434	0.789164	0.585979	1.31436	6438
{Acori Tatarinowii Rhizoma (ShiChangPu)} => {Citri Reticulatae Pericarpium (ChenPi)}	0.462434	0.770188	0.600417	1.31436	6438
{Citri Reticulatae Pericarpium (ChenPi)} => {Ramulus Uncariae cum Uncis (GouTeng)}	0.453886	0.774577	0.585979	1.20934	6319
{Ramulus Uncariae cum Uncis (GouTeng)} => {Citri Reticulatae Pericarpium (ChenPi)}	0.453886	0.708646	0.640497	1.20934	6319
{Citri Reticulatae Pericarpium (ChenPi)} => {Puerariae Lobatae Radix (GeGen)}	0.481253	0.82128	0.585979	1.20382	6700
{Puerariae Lobatae Radix (GeGen)} => {Citri Reticulatae Pericarpium (ChenPi)}	0.481253	0.705412	0.68223	1.20382	6700
{Citri Reticulatae Pericarpium (ChenPi)} => {Saposhnikoviae Radix (FangFeng)}	0.480247	0.819564	0.585979	1.09997	6686
{Acori Tatarinowii Rhizoma (ShiChangPu)} => {Ramulus Uncariae cum Uncis (GouTeng)}	0.49174	0.818997	0.600417	1.27869	6846
{Ramulus Uncariae cum Uncis (GouTeng)} => {Acori Tatarinowii Rhizoma (ShiChangPu)}	0.49174	0.767747	0.640497	1.27869	6846
{Acori Tatarinowii Rhizoma (ShiChangPu)} => {Puerariae Lobatae Radix (GeGen)}	0.494182	0.823065	0.600417	1.20643	6880
{Puerariae Lobatae Radix (GeGen)} => {Acori Tatarinowii Rhizoma (ShiChangPu)}	0.494182	0.724363	0.68223	1.20643	6880
{Acori Tatarinowii Rhizoma (ShiChangPu)} => {Saposhnikoviae Radix (FangFeng)}	0.497342	0.828329	0.600417	1.11173	6924
{Ramulus Uncariae cum Uncis (GouTeng)} => {Puerariae Lobatae Radix (GeGen)}	0.511349	0.798363	0.640497	1.17023	7119
{Puerariae Lobatae Radix (GeGen)} => {Ramulus Uncariae cum Uncis (GouTeng)}	0.511349	0.749526	0.68223	1.17023	7119
{Ramulus Uncariae cum Uncis (GouTeng)} => {Saposhnikoviae Radix (FangFeng)}	0.519681	0.811372	0.640497	1.08897	7235
{Puerariae Lobatae Radix (GeGen)} => {Saposhnikoviae Radix (FangFeng)}	0.595891	0.873447	0.68223	1.17229	8296
{Saposhnikoviae Radix (FangFeng)} => {Puerariae Lobatae Radix (GeGen)}	0.595891	0.799769	0.74508	1.17229	8296
{Ramulus Uncariae cum Uncis (GouTeng),Lycopodii Herba (ShenJinCao)} => {Puerariae Lobatae Radix (GeGen)}	0.404468	0.951826	0.424939	1.39517	5631
{Puerariae Lobatae Radix (GeGen),Lycopodii Herba (ShenJinCao)} => {Ramulus Uncariae cum Uncis (GouTeng)}	0.404468	0.879844	0.459704	1.37369	5631
{Puerariae Lobatae Radix (GeGen),Ramulus Uncariae cum Uncis (GouTeng)} => {Lycopodii Herba (ShenJinCao)}	0.404468	0.790982	0.511349	1.60245	5631
{Puerariae Lobatae Radix (GeGen),Lycopodii Herba (ShenJinCao)} => {Saposhnikoviae Radix (FangFeng)}	0.429033	0.933281	0.459704	1.25259	5973
{Saposhnikoviae Radix (FangFeng),Lycopodii Herba (ShenJinCao)} => {Puerariae Lobatae Radix (GeGen)}	0.429033	0.961217	0.446344	1.40893	5973
{Saposhnikoviae Radix (FangFeng),Puerariae Lobatae Radix (GeGen)} => {Lycopodii Herba (ShenJinCao)}	0.429033	0.719986	0.595891	1.45862	5973
{Pinelliae Rhizoma (BanXia),Lycopodii Herba (ShenJinCao)} => {Citri Reticulatae Pericarpium (ChenPi)}	0.405258	0.99296	0.408131	1.69453	5642
{Pinelliae Rhizoma (BanXia),Citri Reticulatae Pericarpium (ChenPi)} => {Lycopodii Herba (ShenJinCao)}	0.405258	0.811915	0.499138	1.58201	5642
{Citri Reticulatae Pericarpium (ChenPi),Lycopodii Herba (ShenJinCao)} => {Pinelliae Rhizoma (BanXia)}	0.405258	0.908388	0.446128	1.79155	5642
{Pinelliae Rhizoma (BanXia),Citri Reticulatae Pericarpium (ChenPi)} => {Acori Tatarinowii Rhizoma (ShiChangPu)}	0.40102	0.803425	0.499138	1.33811	5583
{Pinelliae Rhizoma (BanXia),Acori Tatarinowii Rhizoma (ShiChangPu)} => {Citri Reticulatae Pericarpium (ChenPi)}	0.40102	0.9913	0.40454	1.6917	5583
{Citri Reticulatae Pericarpium (ChenPi),Acori Tatarinowii Rhizoma (ShiChangPu)} => {Pinelliae Rhizoma (BanXia)}	0.40102	0.867195	0.462434	1.71031	5583
{Pinelliae Rhizoma (BanXia),Citri Reticulatae Pericarpium (ChenPi)} => {Puerariae Lobatae Radix (GeGen)}	0.414093	0.829616	0.499138	1.21604	5765
{Pinelliae Rhizoma (BanXia),Puerariae Lobatae Radix (GeGen)} => {Citri Reticulatae Pericarpium (ChenPi)}	0.414093	0.98936	0.418546	1.68839	5765
{Citri Reticulatae Pericarpium (ChenPi),Puerariae Lobatae Radix (GeGen)} => {Pinelliae Rhizoma (BanXia)}	0.414093	0.860448	0.481253	1.697	5765
{Pinelliae Rhizoma (BanXia),Citri Reticulatae Pericarpium (ChenPi)} => {Saposhnikoviae Radix (FangFeng)}	0.413375	0.828177	0.499138	1.11153	5755
{Pinelliae Rhizoma (BanXia),Saposhnikoviae Radix (FangFeng)} => {Citri Reticulatae Pericarpium (ChenPi)}	0.413375	0.988492	0.418187	1.68691	5755
{Citri Reticulatae Pericarpium (ChenPi),Saposhnikoviae Radix (FangFeng)} => {Pinelliae Rhizoma (BanXia)}	0.413375	0.860754	0.480247	1.69761	5755
{Chuanxiong Rhizoma (ChuanXiong),Puerariae Lobatae Radix (GeGen)} => {Saposhnikoviae Radix (FangFeng)}	0.424867	0.954494	0.445123	1.28106	5915
{Chuanxiong Rhizoma (ChuanXiong),Saposhnikoviae Radix (FangFeng)} => {Puerariae Lobatae Radix (GeGen)}	0.424867	0.868831	0.48901	1.27352	5915
{Saposhnikoviae Radix (FangFeng),Puerariae Lobatae Radix (GeGen)} => {Chuanxiong Rhizoma (ChuanXiong)}	0.424867	0.712994	0.595891	1.36089	5915
{Euricauli Flos (GuJingCao),Acori Tatarinowii Rhizoma (ShiChangPu)} => {Ramulus Uncariae cum Uncis (GouTeng)}	0.403103	0.944304	0.426878	1.47433	5612
{Ramulus Uncariae cum Uncis (GouTeng),Euricauli Flos (GuJingCao)} => {Acori Tatarinowii Rhizoma (ShiChangPu)}	0.403103	0.893915	0.450941	1.48883	5612
{Ramulus Uncariae cum Uncis (GouTeng),Acori Tatarinowii Rhizoma (ShiChangPu)} => {Euricauli Flos (GuJingCao)}	0.403103	0.819749	0.49174	1.56165	5612
{Euricauli Flos (GuJingCao),Acori Tatarinowii Rhizoma (ShiChangPu)} => {Puerariae Lobatae Radix (GeGen)}	0.409855	0.960121	0.426878	1.40733	5706
{Puerariae Lobatae Radix (GeGen),Euricauli Flos (GuJingCao)} => {Acori Tatarinowii Rhizoma (ShiChangPu)}	0.409855	0.870348	0.470909	1.44957	5706
{Puerariae Lobatae Radix (GeGen),Acori Tatarinowii Rhizoma (ShiChangPu)} => {Euricauli Flos (GuJingCao)}	0.409855	0.82936	0.494182	1.57996	5706
{Euricauli Flos (GuJingCao),Acori Tatarinowii Rhizoma (ShiChangPu)} => {Saposhnikoviae Radix (FangFeng)}	0.40454	0.94767	0.426878	1.2719	5632
{Saposhnikoviae Radix (FangFeng),Euricauli Flos (GuJingCao)} => {Acori Tatarinowii Rhizoma (ShiChangPu)}	0.40454	0.853592	0.473926	1.42167	5632
{Saposhnikoviae Radix (FangFeng),Acori Tatarinowii Rhizoma (ShiChangPu)} => {Euricauli Flos (GuJingCao)}	0.40454	0.813403	0.497342	1.54956	5632
{Ramulus Uncariae cum Uncis (GouTeng),Euricauli Flos (GuJingCao)} => {Puerariae Lobatae Radix (GeGen)}	0.41948	0.930233	0.450941	1.36352	5840
{Puerariae Lobatae Radix (GeGen),Euricauli Flos (GuJingCao)} => {Ramulus Uncariae cum Uncis (GouTeng)}	0.41948	0.890787	0.470909	1.39077	5840
{Puerariae Lobatae Radix (GeGen),Ramulus Uncariae cum Uncis (GouTeng)} => {Euricauli Flos (GuJingCao)}	0.41948	0.82034	0.511349	1.56278	5840
{Ramulus Uncariae cum Uncis (GouTeng),Euricauli Flos (GuJingCao)} => {Saposhnikoviae Radix (FangFeng)}	0.416966	0.924658	0.450941	1.24102	5805
{Saposhnikoviae Radix (FangFeng),Euricauli Flos (GuJingCao)} => {Ramulus Uncariae cum Uncis (GouTeng)}	0.416966	0.879812	0.473926	1.37364	5805
{Saposhnikoviae Radix (FangFeng),Ramulus Uncariae cum Uncis (GouTeng)} => {Euricauli Flos (GuJingCao)}	0.416966	0.80235	0.519681	1.5285	5805
{Puerariae Lobatae Radix (GeGen),Euricauli Flos (GuJingCao)} => {Saposhnikoviae Radix (FangFeng)}	0.444979	0.944936	0.470909	1.26823	6195
{Saposhnikoviae Radix (FangFeng),Euricauli Flos (GuJingCao)} => {Puerariae Lobatae Radix (GeGen)}	0.444979	0.938921	0.473926	1.37625	6195
{Saposhnikoviae Radix (FangFeng),Puerariae Lobatae Radix (GeGen)} => {Euricauli Flos (GuJingCao)}	0.444979	0.746745	0.595891	1.42258	6195
{Citri Reticulatae Pericarpium (ChenPi),Acori Tatarinowii Rhizoma (ShiChangPu)} => {Ramulus Uncariae cum Uncis (GouTeng)}	0.413662	0.894532	0.462434	1.39662	5759
{Citri Reticulatae Pericarpium (ChenPi),Ramulus Uncariae cum Uncis (GouTeng)} => {Acori Tatarinowii Rhizoma (ShiChangPu)}	0.413662	0.911378	0.453886	1.51791	5759
{Ramulus Uncariae cum Uncis (GouTeng),Acori Tatarinowii Rhizoma (ShiChangPu)} => {Citri Reticulatae Pericarpium (ChenPi)}	0.413662	0.841221	0.49174	1.43558	5759
{Citri Reticulatae Pericarpium (ChenPi),Acori Tatarinowii Rhizoma (ShiChangPu)} => {Puerariae Lobatae Radix (GeGen)}	0.418259	0.904473	0.462434	1.32576	5823
{Citri Reticulatae Pericarpium (ChenPi),Puerariae Lobatae Radix (GeGen)} => {Acori Tatarinowii Rhizoma (ShiChangPu)}	0.418259	0.869104	0.481253	1.4475	5823
{Puerariae Lobatae Radix (GeGen),Acori Tatarinowii Rhizoma (ShiChangPu)} => {Citri Reticulatae Pericarpium (ChenPi)}	0.418259	0.846366	0.494182	1.44436	5823
{Citri Reticulatae Pericarpium (ChenPi),Acori Tatarinowii Rhizoma (ShiChangPu)} => {Saposhnikoviae Radix (FangFeng)}	0.412872	0.892824	0.462434	1.19829	5748
{Citri Reticulatae Pericarpium (ChenPi),Saposhnikoviae Radix (FangFeng)} => {Acori Tatarinowii Rhizoma (ShiChangPu)}	0.412872	0.859707	0.480247	1.43185	5748
{Saposhnikoviae Radix (FangFeng),Acori Tatarinowii Rhizoma (ShiChangPu)} => {Citri Reticulatae Pericarpium (ChenPi)}	0.412872	0.830156	0.497342	1.4167	5748
{Citri Reticulatae Pericarpium (ChenPi),Ramulus Uncariae cum Uncis (GouTeng)} => {Puerariae Lobatae Radix (GeGen)}	0.414165	0.912486	0.453886	1.33751	5766
{Citri Reticulatae Pericarpium (ChenPi),Puerariae Lobatae Radix (GeGen)} => {Ramulus Uncariae cum Uncis (GouTeng)}	0.414165	0.860597	0.481253	1.34364	5766
{Puerariae Lobatae Radix (GeGen),Ramulus Uncariae cum Uncis (GouTeng)} => {Citri Reticulatae Pericarpium (ChenPi)}	0.414165	0.809945	0.511349	1.38221	5766
{Citri Reticulatae Pericarpium (ChenPi),Ramulus Uncariae cum Uncis (GouTeng)} => {Saposhnikoviae Radix (FangFeng)}	0.41122	0.905998	0.453886	1.21597	5725
{Citri Reticulatae Pericarpium (ChenPi),Saposhnikoviae Radix (FangFeng)} => {Ramulus Uncariae cum Uncis (GouTeng)}	0.41122	0.856267	0.480247	1.33688	5725
{Saposhnikoviae Radix (FangFeng),Ramulus Uncariae cum Uncis (GouTeng)} => {Citri Reticulatae Pericarpium (ChenPi)}	0.41122	0.791292	0.519681	1.35038	5725
{Citri Reticulatae Pericarpium (ChenPi),Puerariae Lobatae Radix (GeGen)} => {Saposhnikoviae Radix (FangFeng)}	0.443974	0.922537	0.481253	1.23817	6181
{Citri Reticulatae Pericarpium (ChenPi),Saposhnikoviae Radix (FangFeng)} => {Puerariae Lobatae Radix (GeGen)}	0.443974	0.924469	0.480247	1.35507	6181
{Saposhnikoviae Radix (FangFeng),Puerariae Lobatae Radix (GeGen)} => {Citri Reticulatae Pericarpium (ChenPi)}	0.443974	0.745058	0.595891	1.27148	6181
{Ramulus Uncariae cum Uncis (GouTeng),Acori Tatarinowii Rhizoma (ShiChangPu)} => {Puerariae Lobatae Radix (GeGen)}	0.439233	0.893222	0.49174	1.30927	6115
{Puerariae Lobatae Radix (GeGen),Acori Tatarinowii Rhizoma (ShiChangPu)} => {Ramulus Uncariae cum Uncis (GouTeng)}	0.439233	0.888808	0.494182	1.38768	6115
{Puerariae Lobatae Radix (GeGen),Ramulus Uncariae cum Uncis (GouTeng)} => {Acori Tatarinowii Rhizoma (ShiChangPu)}	0.439233	0.858969	0.511349	1.43062	6115
{Ramulus Uncariae cum Uncis (GouTeng),Acori Tatarinowii Rhizoma (ShiChangPu)} => {Saposhnikoviae Radix (FangFeng)}	0.434636	0.883874	0.49174	1.18628	6051
{Saposhnikoviae Radix (FangFeng),Acori Tatarinowii Rhizoma (ShiChangPu)} => {Ramulus Uncariae cum Uncis (GouTeng)}	0.434636	0.873917	0.497342	1.36444	6051
{Saposhnikoviae Radix (FangFeng),Ramulus Uncariae cum Uncis (GouTeng)} => {Acori Tatarinowii Rhizoma (ShiChangPu)}	0.434636	0.836351	0.519681	1.39295	6051
{Puerariae Lobatae Radix (GeGen),Acori Tatarinowii Rhizoma (ShiChangPu)} => {Saposhnikoviae Radix (FangFeng)}	0.457477	0.925727	0.494182	1.24245	6369
{Saposhnikoviae Radix (FangFeng),Acori Tatarinowii Rhizoma (ShiChangPu)} => {Puerariae Lobatae Radix (GeGen)}	0.457477	0.919844	0.497342	1.34829	6369
{Saposhnikoviae Radix (FangFeng),Puerariae Lobatae Radix (GeGen)} => {Acori Tatarinowii Rhizoma (ShiChangPu)}	0.457477	0.767719	0.595891	1.27864	6369
{Puerariae Lobatae Radix (GeGen),Ramulus Uncariae cum Uncis (GouTeng)} => {Saposhnikoviae Radix (FangFeng)}	0.465953	0.911223	0.511349	1.22299	6487
{Saposhnikoviae Radix (FangFeng),Ramulus Uncariae cum Uncis (GouTeng)} => {Puerariae Lobatae Radix (GeGen)}	0.465953	0.896614	0.519681	1.31424	6487
{Saposhnikoviae Radix (FangFeng),Puerariae Lobatae Radix (GeGen)} => {Ramulus Uncariae cum Uncis (GouTeng)}	0.465953	0.781943	0.595891	1.22084	6487
{Puerariae Lobatae Radix (GeGen),Ramulus Uncariae cum Uncis (GouTeng),Euricauli Flos (GuJingCao)} => {Saposhnikoviae Radix (FangFeng)}	0.40102	0.955993	0.41948	1.28307	5583
{Saposhnikoviae Radix (FangFeng),Ramulus Uncariae cum Uncis (GouTeng),Euricauli Flos (GuJingCao)} => {Puerariae Lobatae Radix (GeGen)}	0.40102	0.961757	0.416966	1.40973	5583
{Saposhnikoviae Radix (FangFeng),Puerariae Lobatae Radix (GeGen),Euricauli Flos (GuJingCao)} => {Ramulus Uncariae cum Uncis (GouTeng)}	0.40102	0.901211	0.444979	1.40705	5583
{Saposhnikoviae Radix (FangFeng),Puerariae Lobatae Radix (GeGen),Ramulus Uncariae cum Uncis (GouTeng)} => {Euricauli Flos (GuJingCao)}	0.40102	0.860644	0.465953	1.63956	5583
{Puerariae Lobatae Radix (GeGen),Ramulus Uncariae cum Uncis (GouTeng),Acori Tatarinowii Rhizoma (ShiChangPu)} => {Saposhnikoviae Radix (FangFeng)}	0.416679	0.948651	0.439233	1.27322	5801
{Saposhnikoviae Radix (FangFeng),Ramulus Uncariae cum Uncis (GouTeng),Acori Tatarinowii Rhizoma (ShiChangPu)} => {Puerariae Lobatae Radix (GeGen)}	0.416679	0.958685	0.434636	1.40522	5801
{Saposhnikoviae Radix (FangFeng),Puerariae Lobatae Radix (GeGen),Acori Tatarinowii Rhizoma (ShiChangPu)} => {Ramulus Uncariae cum Uncis (GouTeng)}	0.416679	0.910818	0.457477	1.42205	5801
{Saposhnikoviae Radix (FangFeng),Puerariae Lobatae Radix (GeGen),Ramulus Uncariae cum Uncis (GouTeng)} => {Acori Tatarinowii Rhizoma (ShiChangPu)}	0.416679	0.89425	0.465953	1.48938	5801
